# Supplementary material for: Phylogenomic analysis sheds light on the evolutionary pathways towards acoustic communication in Orthoptera
Source: Nat Commun. 2020 Oct 2;11:4939. doi: 10.1038/s41467-020-18739-4 (PMC7532154; doi:10.1038/s41467-020-18739-4)
Supplement: Supplementary file 5 — Supplementary Data 1-15 [file 41467_2020_18739_MOESM5_ESM.xlsx]

## Sheet: Supplementary Data 1
Supplementary Data 1: Detailed transcriptome species list including NCBI accession numbers.
Order	Group 1	Group 2	Group 3	Group 4	Genus	Species epithet	Species author and description year	Species name in NCBI	Library identifier	NCBI BioProject Accession / Download Source	NCBI TaxID	TruSeq	BioSample Accession	Experiment Accession	Run Accession	TSA Accession	TSA Version	Study
Orthoptera	Caelifera	Acridoidea	Acrididae	Cyrtacanthacridinae	Schistocerca	americana	(Drury, 1770)	identical	Schistocerca_americana*	PRJNA598226	7009		SAMN13697369	SRX7480731	SRR10806996	GIGB00000000		this study
Orthoptera	Caelifera	Acridoidea	Acrididae	Gomphocerinae	Acrolophitus	hirtipes	(Say, 1825)	identical	Acrolophitus_hirtipes*	PRJNA597605	1038058		SAMN13697217	SRX7476097	SRR10802211	GIGA00000000		this study
Orthoptera	Caelifera	Acridoidea	Acrididae	Gomphocerinae	Amblytropidia	mysteca	(Saussure, 1861)	identical	Amblytropidia_mysteca*	PRJNA598229	1034927		SAMN13697364	SRX7483755	SRR10810251	GIGG00000000		this study
Orthoptera	Caelifera	Acridoidea	Acrididae	Gomphocerinae	Stenobothrus	lineatus	(Panzer, 1796)	identical	INSnfrTAMRAAPEI-33	PRJNA219602	355390		SAMN02047137	SRX314896	SRR921642	GAUZ00000000	2	Pauli et al. 2016
Orthoptera	Caelifera	Acridoidea	Acrididae	Leptysminae	Stenacris	vitreipennis	(Marschall, 1836)	not found	Stenacris_vitreipennis*	PRJNA598228	2681038		SAMN13697367	SRX7481608	SRR10807873	GIGC00000000		this study
Orthoptera	Caelifera	Acridoidea	Acrididae	Melanoplinae	Aidemona	azteca	(Saussure, 1861)	identical	Aidemona_azteca*	PRJNA598230	268514		SAMN13697363	SRX7480916	SRR10807181	GIGD00000000		this study
Orthoptera	Caelifera	Acridoidea	Acrididae	Melanoplinae	Zubovskya	sp.		Zubovskya sp. AD-2015	INSlupTAARAAPEI-36	PRJNA286477	1661485		SAMN04005264	SRX1178973	SRR2230649	GDWB00000000	GDWB01000000	this study
Orthoptera	Caelifera	Acridoidea	Acrididae	Melanoplinae	Melanoplus	confusus	Scudder, 1897	identical	Melanoplus_confusus*	PRJNA598227	103637		SAMN13702285	SRX7481404	SRR10807669	GIGE00000000		this study
Orthoptera	Caelifera	Acridoidea	Acrididae	Oedipodinae	Arphia	xanthoptera	(Burmeister, 1838)	not found	Arphia_xanthoptera*	PRJNA598232	2663211		SAMN13697365	SRX7480740	SRR10807005	GIGH00000000		this study
Orthoptera	Caelifera	Acridoidea	Acrididae	Oedipodinae	Chortophaga	viridifasciata	(De Geer, 1773)	identical	Chortophaga_viridifasciata*	PRJNA598233	37250		SAMN13697366	SRX7480658	SRR10806923	GIGI00000000		this study
Orthoptera	Caelifera	Acridoidea	Acrididae	Oedipodinae	Trimerotropis	pallidipennis	(Burmeister, 1838)	identical	Trimerotropis_pallidipennis*	PRJNA598231	321407		SAMN13697368	SRX7480947	SRR10807212	GIGF00000000		this study
Orthoptera	Caelifera	Acridoidea	Pamphagidae	Pamphaginae	Haplotropis	brunneriana	Saussure, 1888	identical	INSlupTADRAAPEI-41	PRJNA286385	244722		SAMN04005170	SRX1178879	SRR2230555	GDTT00000000	GDTT01000000	this study
Orthoptera	Caelifera	Proscopioidea	Proscopiidae	Proscopiinae	Prosarthria	teretrirostris	Brunner von Wattenwyl, 1890	identical	INStmbTBCRBAPEI-33	PRJNA219598	58589		SAMN02047125	SRX314892	SRR921638	GAZT00000000	2	Pauli et al. 2016
Orthoptera	Caelifera	Pyrgomorphoidea	Pyrgomorphidae	Orthacridinae	Psedna	nana	(Rehn, 1953)	identical	INSinlTAARABPEI-43	PRJNA286442	1661908		SAMN04005228	SRX1178937	SRR2230613	GDZG00000000	GDZG01000000	this study
Orthoptera	Caelifera	Pyrgomorphoidea	Pyrgomorphidae	Orthacridinae	Propsednura	eyrei	Rehn, 1953	identical	INSinlTADRAAPEI-56	PRJNA286441	1661906		SAMN04005227	SRX1178936	SRR2230612	GDVS00000000	GDVS01000000	this study
Orthoptera	Caelifera	Pyrgomorphoidea	Pyrgomorphidae	Pyrgomorphinae	Monistria	consobrina	Key, 1985	identical	INSinlTABRAAPEI-44	PRJNA286408	1661837		SAMN04005193	SRX1178902	SRR2230578	GDVR00000000	GDVR01000000	this study
Orthoptera	Caelifera	Pyrgomorphoidea	Pyrgomorphidae	Pyrgomorphinae	Poekilocerus	pictus	(Fabricius, 1775)	identical	INSinlTAHRAAPEI-71	PRJNA286438	648918		SAMN04005224	SRX1178933	SRR2230609	GDVT00000000	GDVT01000000	this study
Orthoptera	Caelifera	Pyrgomorphoidea	Pyrgomorphidae	Pyrgomorphinae	Omura	congrua	Walker, 1870	identical	INSinlTAQRAAPEI-34	PRJNA286418	1661894		SAMN04005203	SRX1178912	SRR2230588	GDVV00000000	GDVV01000000	this study
Orthoptera	Caelifera	Pyrgomorphoidea	Pyrgomorphidae	Pyrgomorphinae	Parapetasia	femorata	Bolívar, 1884	identical	INSinlTAZRAAPEI-57	PRJNA286429	1661900		SAMN04005214	SRX1178923	SRR2230599	GDVW00000000	GDVW01000000	this study
Orthoptera	Caelifera	Pyrgomorphoidea	Pyrgomorphidae	Pyrgomorphinae	Aularches	miliaris	(Linnaeus, 1758)	identical	INSswpTAURABPEI-14	PRJNA273022	247159	no	SAMN03339325	SRX884512	SRR1811958	GDCF00000000	1	Wipfler et al. 2019
Orthoptera	Caelifera	Pyrgomorphoidea	Pyrgomorphidae	Pyrgomorphinae	Monistria	discrepans	(Walker, 1871)	identical	RINSinlTACRBDPEI-57	PRJNA286409	1634151		SAMN04005194	SRX1178903	SRR2230579	GDXT00000000	GDXT01000000	this study
Orthoptera	Caelifera	Pyrgomorphoidea	Pyrgomorphidae	Pyrgomorphinae	Dictyophorus	griseus	(Reiche & Fairmaire, 1849)	identical	RINSinlTBJRAAPEI-16	PRJNA286359	1661871		SAMN04005144	SRX1178853	SRR2230529	GDXV00000000	GDXV01000000	this study
Orthoptera	Caelifera	Pyrgomorphoidea	Pyrgomorphidae	Pyrgomorphinae	Stenoscepa	sp.		Stenocepa sp. AD-2015	RINSinlTBQRAAPEI-30	PRJNA286458	1661531		SAMN04005244	SRX1178953	SRR2230629	GDXX00000000	GDXX01000000	this study
Orthoptera	Caelifera	Pyrgomorphoidea	Pyrgomorphidae	Pyrgomorphinae	Zonocerus	variegatus	(Linnaeus, 1758)	identical	RINSinlTCORAAPEI-34	PRJNA286476	907066		SAMN04005263	SRX1178972	SRR2230648	GDXN00000000	GDXN01000000	this study
Orthoptera	Caelifera	Pyrgomorphoidea	Pyrgomorphidae	Pyrgomorphinae	Atractomorpha	sp.		Atractomorpha sp. AD-2015	RINSinlTDFRAAPEI-84	PRJNA286343	1661460		SAMN04005127	SRX1178836	SRR2230512	GDYX00000000	GDYX01000000	this study
Orthoptera	Caelifera	Pyrgomorphoidea	Pyrgomorphidae	Pyrgomorphinae	Phymateus	viridipes	Stål, 1873	identical	RINSinlTDIRAAPEI-94	PRJNA286436	1661848		SAMN04005222	SRX1178931	SRR2230607	GDXD00000000	GDXD01000000	this study
Orthoptera	Caelifera	Pyrgomorphoidea	Pyrgomorphidae	Pyrgomorphinae	Zonocerus	elegans	(Thunberg, 1815)	identical	RINSwvkTACRAAPEI-19	PRJNA286665	58579		SAMN04005262	SRX1178971	SRR2230647	GDZB00000000	GDZB01000000	this study
Orthoptera	Caelifera	Pyrgomorphoidea	Pyrgomorphidae	Pyrgomorphinae	Dictyophorus	spumans	(Thunberg, 1787)	identical	RINSwvkTBBRABPEI-79	PRJNA286360	1661872		SAMN04005145	SRX1178854	SRR2230530	GDYZ00000000	GDYZ01000000	this study
Orthoptera	Caelifera	Acridoidea	Romaleidae	Romaleinae	Tropidacris	collaris	(Stoll, 1813)	identical	INShkeTCPRAAPEI-56	PRJNA273061	1603020		SAMN03339364	SRX884551	SRR1811997	GDBW00000000	1	Wipfler et al. 2019
Orthoptera	Caelifera	Tetrigoidea	Tetrigidae	Tetriginae	Tetrix	subulata	(Linnaeus, 1758)		INShauTANRAAPEI-95	PRJNA219606	288127		SAMN02047150	SRX314900	SRR921646	GASQ00000000	2	Pauli et al. 2016
Orthoptera	Caelifera	Tridactyloidea	Tridactylidae	Tridactylinae	Xya	variegata	(Latreille, 1809)	identical	INSjdsTAZRAAPEI-44	PRJNA273062	1603032	no	SAMN03339365	SRX884552	SRR1811998	GCPJ00000000	1	Wipfler et al. 2019
Orthoptera	Caelifera	Tridactyloidea	Tridactylidae	Tridactylinae	Xya	japonica	(Haan, 1844)	identical	INSlupTACRAAPEI-39	PRJNA286474	1661859		SAMN04005260	SRX1178969	SRR2230645	GDWC00000000	GDWC01000000	this study
Orthoptera	Caelifera	Trigonopterygoidea	Trigonopterygidae	Trigonopteryginae	Systella	rafflesii	Westwood, 1841	identical	RINSinlTBZRAAPEI-44	PRJNA286463	1661855		SAMN04005249	SRX1178958	SRR2230634	GDYM00000000	GDYM01000000	this study
Orthoptera	Ensifera	Stenopelmatoidea	Anostostomatidae	Unplaced	Hemiandrus	sp.		Hemiandrus sp. AD-2015	INSerlTAURABPEI-17	PRJNA286387	1661469		SAMN04005172	SRX1178881	SRR2230557	GDVH00000000	GDVH01000000	this study
Orthoptera	Ensifera	Stenopelmatoidea	Anostostomatidae	Deinacridinae	Hemideina	thoracica	(White, 1846)	identical	INSerlTBDRAAPEI-34	PRJNA286388	1394545		SAMN04005173	SRX1178882	SRR2230558	GDVK00000000	GDVK01000000	this study
Orthoptera	Ensifera	Stenopelmatoidea	Anostostomatidae	Anostostomatinae	Anostostoma	australasiae	Gray, 1837	identical	RINSinlTCHRAAPEI-75	PRJNA286341	1661809		SAMN04005124	SRX1178833	SRR2230509	GDYN00000000	GDYN01000000	this study
Orthoptera	Ensifera	Stenopelmatoidea	Gryllacrididae	Gryllacridinae	Nippancistroger	testaceus	(Matsumura & Shiraki, 1908)	identical	INSeqtTCQRAAPEI-35	PRJNA273043	1603016	no	SAMN03339346	SRX884533	SRR1811979	GCPE00000000	1	Wipfler et al. 2019
Orthoptera	Ensifera	Eumastacoidea	Episactidae	Episactinae	Pielomastax	soochowensis	Chang, 1937	identical	INSlupTABRAAPEI-37	PRJNA286437	1570018		SAMN04005223	SRX1178932	SRR2230608	GDTS00000000	GDTS01000000	this study
Orthoptera	Ensifera	Grylloidea	Gryllidae	Gryllinae	Acheta	domesticus	(Linnaeus, 1758)	identical	INSerlTBZRAAPEI-17	PRJNA286330	6997		SAMN04005113	SRX1178822	SRR2230498	GDVN00000000	GDVN01000000	Zhou et al. 2018
Orthoptera	Ensifera	Gryllotalpoidea	Gryllotalpidae	Gryllotalpinae	Gryllotalpa	sp.		Gryllotalpa sp. AD-2013	INSfrgTAXRABPEI-44	PRJNA219562	1323563		SAMN02047167	SRX314856	SRR921602	GAWZ00000000	2	Pauli et al. 2016
Orthoptera	Ensifera	Gryllotalpoidea	Myrmecophilidae	Myrmecophilinae	Myrmecophilus	sp.		Myrmecophilus sp. AD-2015	INSjdsTAXRAAPEI-41	PRJNA286410	1661475		SAMN04005195	SRX1178904	SRR2230580	GDVZ00000000	GDVZ01000000	this study
Orthoptera	Ensifera	Grylloidea	Phalangopsidae	Phalangopsinae	Phaeophilacris	bredoides	Kaltenbach, 1986	identical	INSeqtTDKRAAPEI-93	PRJNA273046	1603024	no	SAMN03339349	SRX884536	SRR1811982	GDBR00000000	1	Wipfler et al. 2019
Orthoptera	Ensifera	Hagloidea	Prophalangopsidae	Cyphoderrinae	Cyphoderris	sp.		Cyphoderris sp. AD-2015	INSnfrTBQRAAPEI-16	PRJNA286355	1661466		SAMN04005140	SRX1178849	SRR2230525	GDWG00000000	GDWG01000000	this study
Orthoptera	Ensifera	Rhaphidophoroidea	Rhaphidophoridae	Macripathinae	Neonetus	sp.		Neonetus sp. AD-2015	INSerlTAMRAAPEI-90	PRJNA286412	1661529		SAMN04005197	SRX1178906	SRR2230582	GDVE00000000	GDVE01000000	this study
Orthoptera	Ensifera	Rhaphidophoroidea	Rhaphidophoridae	Aemodogryllinae	Tachycines	asynamorus	Adelung, 1902	Diestrammena asynamora	INShkeTBMRAAPEI-94	PRJNA273032	470930		SAMN03339335	SRX884522	SRR1811968	GCPG00000000	1	Wipfler et al. 2019
Orthoptera	Ensifera	Rhaphidophoroidea	Rhaphidophoridae	Ceuthophilinae	Ceuthophilus	sp.		Ceuthophilus sp. AD-2013	INSnfrTBIRAAPEI-95	PRJNA219538	1323559		SAMN02047189	SRX314835	SRR921579	GAUX00000000	2	Pauli et al. 2016
Orthoptera	Ensifera	Schizodactyloidea	Schizodactylidae	Comicinae	Comicus	calcaris	Irish, 1986	identical	INSeqtTDARAAPEI-56	PRJNA273028	1603013		SAMN03339331	SRX884518	SRR1811964	GDBQ00000000	GDBQ01000000	this study
Orthoptera	Ensifera	Stenopelmatoidea	Stenopelmatidae	Stenopelmatinae	Stenopelmatus	sp.		Stenopelmatus sp. AD-2015	INSjdsTAERAAPEI-30	PRJNA286459	1661482		SAMN04005245	SRX1178954	SRR2230630	GDVX00000000	GDVX01000000	this study
Orthoptera	Ensifera	Tettigonioidea	Tettigoniidae	Mecopodinae	Mecopoda	elongata	(Linnaeus, 1758)	identical	INSerlTBURAAPEI-118	PRJNA272195	441232		SAMN03331982	SRX1048930	SRR2051501	GDEE00000000	GDEE01000000	this study
Orthoptera	Ensifera	Tettigonioidea	Tettigoniidae	Phaneropterinae	Phaneroptera	falcata	(Poda, 1761)	identical	RINSwvkTBARABPEI-75	PRJNA286433	396409		SAMN04005218	SRX1178927	SRR2230603	GDUD00000000	GDUD01000000	this study
Blattodea			Rhinotermitidae		Prorhinotermes	simplex	(Hagen, 1858)	identical	INSbusTBMRAAPEI-78	PRJNA219597	1312446		SAMN02047122	SRX314891	SRR921637	GASE00000000	2	Pauli et al. 2016
Blattodea			Blattidae		Periplaneta	americana	(Linnaeus, 1758)	identical	INSfrgTAARAAPEI-19	PRJNA219590	6978	no	SAMN02047124	SRX314884	SRR921630	GAWS00000000	2	Pauli et al. 2016
Phasmatodea			Pseudophasmatidae		Peruphasma	schultei	Conle & Hennemann, 2005	identical	INSfrgTAORAAPEI-33	PRJNA219592	614134	no	SAMN02047114	SRX314886	SRR921632	GAWJ00000000	2	Pauli et al. 2016
Embioptera			Oligotomidae		Aposthonia	japonica	(Okajima, 1926)	identical	INSfrgTAZRAAPEI-46	PRJNA219525	911381	no	SAMN02047170	SRX314822	SRR921566	GAWU00000000	2	Pauli et al. 2016
Mantophasmatodea			Tanzaniophasmatidae		Tanzaniophasma	sp.	-	Tanzaniophasma sp. (Tanzaniophasma sp. AD-2013)	INSfrgTBBRAAPEI-56	PRJNA219604	1323568	no	SAMN02047176	SRX314898	SRR921644	GAXB00000000	2	Pauli et al. 2016
Mantodea			Mantidae		Mantis	religiosa	(Linne, 1758)	identical	INShauTAARAAPEI-90	PRJNA219575	7507		SAMN02047157	SRX314869	SRR921615	GASW00000000	2	Pauli et al. 2016
Plecoptera			Perlidae		Perla	marginata	(Panzer, 1799)	identical	INShauTALRAAPEI-93	PRJNA219591	227363		SAMN02047115	SRX314885	SRR921631	GATV00000000	2	Pauli et al. 2016
Zoraptera			Zorotypidae		Zorotypus	caudelli	Karny, 1927	identical	INSjdsTAQRAAPEI-46	PRJNA219620	1323545	no	SAMN02047173	SRX314914	SRR921660	GAYA00000000	2	Pauli et al. 2016
Dermaptera			Forficulidae		Forficula	auricularia	Linnaeus, 1758	identical	INSjdsTBNRAAPEI-89	PRJNA219558	13068	no	SAMN02047143	SRX314852	SRR921598	GAYQ00000000	2	Pauli et al. 2016
Grylloblattodea			Grylloblattidae		Grylloblatta	bifratrilecta	Gurney, 1953	identical	INSnfrTBKRAAPEI-9	PRJNA219561	707599	no	SAMN02047192	SRX314855	SRR921601	GAWP00000000	2	Pauli et al. 2016

## Sheet: Supplementary Data 2
Supplementary Data 2: Cross-contamination and assembly statistics. Information on sequences removed during various contamination filtering steps. *A negative number indicates an increase by the number of sequences. This can happen if a sequence is split in two parts by removing the contaminant.
Order	Group 1	Group 2	Group 3	Group 4	Genus	Species epithet	library number	initial contig no.	filtered after vec-screen	filtered due to cross-contamin.	filtered NCBI	final contig no.
Orthoptera	Caelifera	Acridoidea	Acrididae	Cyrtacanthacridinae	Schistocerca	americana	Schistocerca_americana	91231	3136	1540	12	86543
Orthoptera	Caelifera	Acridoidea	Acrididae	Gomphocerinae	Acrolophitus	hirtipes	Acrolophitus_hirtipes	95441	3571	1358	31	90481
Orthoptera	Caelifera	Acridoidea	Acrididae	Gomphocerinae	Amblytropidia	mysteca	Amblytropidia_mysteca	141233	5469	2206	84	133474
Orthoptera	Caelifera	Acridoidea	Acrididae	Gomphocerinae	Stenobothrus	lineatus	INSnfrTAMRAAPEI-33	57918	1	139	0	57778
Orthoptera	Caelifera	Acridoidea	Acrididae	Leptysminae	Stenacris	vitreipennis	Stenacris_vitreipennis	130808	5266	2661	145	122736
Orthoptera	Caelifera	Acridoidea	Acrididae	Melanoplinae	Aidemona	azteca	Aidemona_azteca	147107	5561	3022	45	138479
Orthoptera	Caelifera	Acridoidea	Acrididae	Melanoplinae	Zubovskya	sp.	INSlupTAARAAPEI-36	27677	6	607	2	27062
Orthoptera	Caelifera	Acridoidea	Acrididae	Melanoplinae	Melanoplus	confusus	Melanoplus_confusus	124442	4547	2542	25	117328
Orthoptera	Caelifera	Acridoidea	Acrididae	Oedipodinae	Arphia	xanthoptera	Arphia_xanthoptera	107184	4270	1562	39	101313
Orthoptera	Caelifera	Acridoidea	Acrididae	Oedipodinae	Chortophaga	viridifasciata	Chortophaga_viridifasciata	87200	3300	1294	26	82580
Orthoptera	Caelifera	Acridoidea	Acrididae	Oedipodinae	Trimerotropis	pallidipennis	Trimerotropis_pallidipennis	94897	3737	1122	22	90016
Orthoptera	Caelifera	Acridoidea	Pamphagidae	Pamphaginae	Haplotropis	brunneriana	INSlupTADRAAPEI-41	44607	4	440	1	44162
Orthoptera	Caelifera	Proscopioidea	Proscopiidae	Proscopiinae	Prosarthria	teretrirostris	INStmbTBCRBAPEI-33	45808	4	125	6	45673
Orthoptera	Caelifera	Pyrgomorphoidea	Pyrgomorphidae	Orthacridinae	Psedna	nana	INSinlTAARABPEI-43	56649	19	17433	849	38348
Orthoptera	Caelifera	Pyrgomorphoidea	Pyrgomorphidae	Orthacridinae	Propsednura	eyrei	INSinlTADRAAPEI-56	68898	15	12955	64	55864
Orthoptera	Caelifera	Pyrgomorphoidea	Pyrgomorphidae	Pyrgomorphinae	Monistria	consobrina	INSinlTABRAAPEI-44	29065	11	311	9	28734
Orthoptera	Caelifera	Pyrgomorphoidea	Pyrgomorphidae	Pyrgomorphinae	Poekilocerus	pictus	INSinlTAHRAAPEI-71	85833	16	377	33	85407
Orthoptera	Caelifera	Pyrgomorphoidea	Pyrgomorphidae	Pyrgomorphinae	Omura	congrua	INSinlTAQRAAPEI-34	31588	1	299	2	31286
Orthoptera	Caelifera	Pyrgomorphoidea	Pyrgomorphidae	Pyrgomorphinae	Parapetasia	femorata	INSinlTAZRAAPEI-57	35515	-2*	419	10	35088
Orthoptera	Caelifera	Pyrgomorphoidea	Pyrgomorphidae	Pyrgomorphinae	Aularches	miliaris	INSswpTAURABPEI-14	77886	10	367	39	77470
Orthoptera	Caelifera	Pyrgomorphoidea	Pyrgomorphidae	Pyrgomorphinae	Monistria	discrepans	RINSinlTACRBDPEI-57	47561	199	2252	2797	42313
Orthoptera	Caelifera	Pyrgomorphoidea	Pyrgomorphidae	Pyrgomorphinae	Dictyophorus	griseus	RINSinlTBJRAAPEI-16	73321	9	468	18	72826
Orthoptera	Caelifera	Pyrgomorphoidea	Pyrgomorphidae	Pyrgomorphinae	Stenoscepa	sp.	RINSinlTBQRAAPEI-30	68359	5	317	6	68031
Orthoptera	Caelifera	Pyrgomorphoidea	Pyrgomorphidae	Pyrgomorphinae	Zonocerus	variegatus	RINSinlTCORAAPEI-34	62330	12	171	4	62143
Orthoptera	Caelifera	Pyrgomorphoidea	Pyrgomorphidae	Pyrgomorphinae	Atractomorpha	sp.	RINSinlTDFRAAPEI-84	27971	8	209	18	27736
Orthoptera	Caelifera	Pyrgomorphoidea	Pyrgomorphidae	Pyrgomorphinae	Phymateus	viridipes	RINSinlTDIRAAPEI-94	91476	9	98	4	91365
Orthoptera	Caelifera	Pyrgomorphoidea	Pyrgomorphidae	Pyrgomorphinae	Zonocerus	elegans	RINSwvkTACRAAPEI-19	55307	4	105	4	55194
Orthoptera	Caelifera	Pyrgomorphoidea	Pyrgomorphidae	Pyrgomorphinae	Dictyophorus	spumans	RINSwvkTBBRABPEI-79	35850	17	286	1	35546
Orthoptera	Caelifera	Acridoidea	Romaleidae	Romaleinae	Tropidacris	collaris	INShkeTCPRAAPEI-56	49589	4	213	15	49357
Orthoptera	Caelifera	Tetrigoidea	Tetrigidae	Tetriginae	Tetrix	subulata	INShauTANRAAPEI-95	30059	3	248	0	29808
Orthoptera	Caelifera	Tridactyloidea	Tridactylidae	Tridactylinae	Xya	variegata	INSjdsTAZRAAPEI-44	55978	4	179	0	55795
Orthoptera	Caelifera	Tridactyloidea	Tridactylidae	Tridactylinae	Xya	japonica	INSlupTACRAAPEI-39	34252	6	148	5	34093
Orthoptera	Caelifera	Trigonopterygoidea	Trigonopterygidae	Trigonopteryginae	Systella	rafflesii	RINSinlTBZRAAPEI-44	34916	1	436	5	34474
Orthoptera	Ensifera	Stenopelmatoidea	Anostostomatidae	Unplaced	Hemiandrus	sp.	INSerlTAURABPEI-17	42972	8	1516	8	41440
Orthoptera	Ensifera	Stenopelmatoidea	Anostostomatidae	Deinacridinae	Hemideina	thoracica	INSerlTBDRAAPEI-34	26354	6	287	5	26056
Orthoptera	Ensifera	Stenopelmatoidea	Anostostomatidae	Anostostomatinae	Anostostoma	australasiae	RINSinlTCHRAAPEI-75	34901	2	2204	5	32690
Orthoptera	Ensifera	Stenopelmatoidea	Gryllacrididae	Gryllacridinae	Nippancistroger	testaceus	INSeqtTCQRAAPEI-35	60913	2	529	0	60382
Orthoptera	Ensifera	Eumastacoidea	Episactidae	Episactinae	Pielomastax	soochowensis	INSlupTABRAAPEI-37	29966	6	445	0	29515
Orthoptera	Ensifera	Grylloidea	Gryllidae	Gryllinae	Acheta	domesticus	INSerlTBZRAAPEI-17	50599	6	541	6	50046
Orthoptera	Ensifera	Gryllotalpoidea	Gryllotalpidae	Gryllotalpinae	Gryllotalpa	sp.	INSfrgTAXRABPEI-44	45808	4	73	6	45725
Orthoptera	Ensifera	Gryllotalpoidea	Myrmecophilidae	Myrmecophilinae	Myrmecophilus	sp.	INSjdsTAXRAAPEI-41	29246	2	116	4	29124
Orthoptera	Ensifera	Grylloidea	Phalangopsidae	Phalangopsinae	Phaeophilacris	bredoides	INSeqtTDKRAAPEI-93	51448	0	219	21	51208
Orthoptera	Ensifera	Hagloidea	Prophalangopsidae	Cyphoderrinae	Cyphoderris	sp.	INSnfrTBQRAAPEI-16	64722	5	271	9	64437
Orthoptera	Ensifera	Rhaphidophoroidea	Rhaphidophoridae	Macripathinae	Neonetus	sp.	INSerlTAMRAAPEI-90	65510	5	867	102	64536
Orthoptera	Ensifera	Rhaphidophoroidea	Rhaphidophoridae	Aemodogryllinae	Tachycines	asynamorus	INShkeTBMRAAPEI-94	40559	1	170	0	40388
Orthoptera	Ensifera	Rhaphidophoroidea	Rhaphidophoridae	Ceuthophilinae	Ceuthophilus	sp.	INSnfrTBIRAAPEI-95	57366	5	282	0	57079
Orthoptera	Ensifera	Schizodactyloidea	Schizodactylidae	Comicinae	Comicus	calcaris	INSeqtTDARAAPEI-56	56456	5	367	8	56076
Orthoptera	Ensifera	Stenopelmatoidea	Stenopelmatidae	Stenopelmatinae	Stenopelmatus	sp.	INSjdsTAERAAPEI-30	42209	7	165	4	42033
Orthoptera	Ensifera	Tettigonioidea	Tettigoniidae	Mecopodinae	Mecopoda	elongata	INSerlTBURAAPEI-118	54118	5	261	1	53851
Orthoptera	Ensifera	Tettigonioidea	Tettigoniidae	Phaneropterinae	Phaneroptera	falcata	RINSwvkTBARABPEI-75	26032	12	389	0	25631
Blattodea			Rhinotermitidae		Prorhinotermes	simplex	INSbusTBMRAAPEI-78	56689	2	2183	3	54501
Blattodea			Blattidae		Periplaneta	americana	INSfrgTAARAAPEI-19	55061	3	121	0	54937
Phasmatodea			Pseudophasmatidae		Peruphasma	schultei	INSfrgTAORAAPEI-33	48026	3	54	0	47969
Embioptera			Oligotomidae		Aposthonia	japonica	INSfrgTAZRAAPEI-46	54667	3	204	2	54458
Mantophasmatodea			Tanzaniophasmatidae		Tanzaniophasma	sp.	INSfrgTBBRAAPEI-56	36833	5	221	0	36607
Mantodea			Mantidae		Mantis	religiosa	INShauTAARAAPEI-90	45459	6	59	0	45394
Plecoptera			Perlidae		Perla	marginata	INShauTALRAAPEI-93	34552	0	269	-1*	34284
Zoraptera			Zorotypidae		Zorotypus	caudelli	INSjdsTAQRAAPEI-46	54890	7	420	129	54334
Dermaptera			Forficulidae		Forficula	auricularia	INSjdsTBNRAAPEI-89	48954	7	1106	5	47836
Grylloblattodea			Grylloblattidae		Grylloblatta	bifratrilecta	INSnfrTBKRAAPEI-9	46386	5	71	0	46310

## Sheet: Supplementary Data 3
Supplementary Data 3: Detailed mitochondrial genome species list including NCBI accession numbers.
Order	Group 1	Group 2	Group 3	Group 4	Genus	Species epithet	Species author and description year	Species name in NCBI	Library identifier	NCBI BioProject Accession / Download Source													Study
Orthoptera	Caelifera	Acridoidea	Acrididae	Acridinae	Acrida	willemsei	Dirsh, 1954	identical	OR59	NC_011303													Fenn et al. (2008)
Orthoptera	Caelifera	Acridoidea	Acrididae	Acridinae	Acrida	cinerea	(Thunberg, 1815)	identical		NC_014887													Liu and Huang (2010)
Orthoptera	Caelifera	Acridoidea	Acrididae	Acridinae	Phlaeoba	albonema	Zheng, 1981	identical	EU370925	NC_011827													Shi et al. (2008)
Orthoptera	Caelifera	Acridoidea	Acrididae	Acridinae	Phlaeoba	tenebrosa	(Walker, 1871)	identical		KF937392													Song et al. (2016b)
Orthoptera	Caelifera	Acridoidea	Acrididae	Calliptaminae	Calliptamus	italicus	(Linnaeus, 1758)	identical	NC_011305.1	NC_011305													Fenn et al. (2008)
Orthoptera	Caelifera	Acridoidea	Acrididae	Calliptaminae	Calliptamus	abbreviatus	Ikonnikov, 1913	identical		NC_030626													Han et al. (2016a)
Orthoptera	Caelifera	Acridoidea	Acrididae	Calliptaminae	Peripolus	nepalensis	Uvarov, 1942	identical		NC_029135													Zhi et al. (2016c)
Orthoptera	Caelifera	Acridoidea	Acrididae	Catantopinae	Traulia	szetschuanensis	Ramme, 1941	identical	EU914849	NC_013826													Huang and Zhang (unpub.)
Orthoptera	Caelifera	Acridoidea	Acrididae	Catantopinae	Coryphistes	ruricola	(Burmeister, 1838)	identical	OR503	MG993389	MG993390	MG993403	MG993406										Song et al. (2018)
Orthoptera	Caelifera	Acridoidea	Acrididae	Catantopinae	Aresceutica	morogorica	Dirsh, 1954	identical	OR506	MN900959													This study
Orthoptera	Caelifera	Acridoidea	Acrididae	Catantopinae	Xenocatantops	brachycerus	(Willemse, 1932)	identical		NC_021609													Yang et al. (2016a)
Orthoptera	Caelifera	Acridoidea	Acrididae	Copiocerinae	Copiocera	sp.			OR333	MG993384													Song et al. (2018)
Orthoptera	Caelifera	Acridoidea	Acrididae	Coptaridinae	Eucoptacra	cauta	new unpublished name	not found	OR509	MG993445													Song et al. (2018)
Orthoptera	Caelifera	Acridoidea	Acrididae	Cyrtacanthacridinae	Schistocerca	gregaria	(Forskål, 1775)	identical	GQ491031	NC_013240													Erler et al. (2010)
Orthoptera	Caelifera	Acridoidea	Acrididae	Cyrtacanthacridinae	Chondracris	rosea	(De Geer, 1773)	identical		NC_019993													Jiang and Qiang (unpub.)
Orthoptera	Caelifera	Acridoidea	Acrididae	Cyrtacanthacridinae	Austracris	guttulosa	(Walker, 1870)	identical	OR1169	MG993415													Song et al. (2018)
Orthoptera	Caelifera	Acridoidea	Acrididae	Cyrtacanthacridinae	Acanthacris	ruficornis	(Fabricius, 1787)	identical	OR1171	KY980840	KY980873	KY980907	KY980944	KY980981	KY981017	KY981052	KY981087	KY981124	KY981159	KY981193	KY981224		Song et al. (2017)
Orthoptera	Caelifera	Acridoidea	Acrididae	Cyrtacanthacridinae	Anacridium	incisum	Rehn, 1942	identical	OR184	KY980823	KY980858	KY980890	KY980927	KY980964	KY981000	KY981035	KY981070	KY981107	KY981143	KY981178	KY981210	KY981243	Song et al. (2017)
Orthoptera	Caelifera	Acridoidea	Acrididae	Cyrtacanthacridinae	Cyrtacanthacris	aeruginosa	(Stoll, 1813)	identical	OR1170	KY980839	KY980872	KY980906	KY980943	KY980980	KY981016	KY981051	KY981086	KY981123	KY981158	KY981192	KY981223	KY981255	Song et al. (2017)
Orthoptera	Caelifera	Acridoidea	Acrididae	Cyrtacanthacridinae	Nomadacris	septemfasciata	(Serville, 1838)	identical	OR1173	KY980841	KY980874	KY980908	KY980945	KY980982	KY981018	KY981053	KY981088	KY981125	KY981160	KY981194	KY981225	KY981256	Song et al. (2017)
Orthoptera	Caelifera	Acridoidea	Acrididae	Cyrtacanthacridinae	Schistocerca	americana	(Drury, 1770)	identical	TAMUIC-IGC-002707	MN935543	MN935512	MN935576	MN935522	MN935590	MN935554	MN935565	MN935587	MN935607	MN935618	MN935629	MN935640		This study
Orthoptera	Caelifera	Acridoidea	Acrididae	Euryphyminae	Euryphymus	sp.			OR314	MG993388	MG993422	MG993436											Song et al. (2018)
Orthoptera	Caelifera	Acridoidea	Acrididae	Eyprepocnemidinae	Shirakiacris	shirakii	(Bolívar, 1914)	identical		NC_021610													Liu and Huang (unpub.)
Orthoptera	Caelifera	Acridoidea	Acrididae	Eyprepocnemidinae	Eyprepocnemis	plorans	(Charpentier, 1825)	identical	OR309	MG993386	MG993418	MG993424	MG993425	MG993427	MG993433	MG993437	MG993450						Song et al. (2018)
Orthoptera	Caelifera	Acridoidea	Acrididae	Gomphocerinae	Gomphocerus	licenti	(Chang, 1939)	identical		NC_013847													Gao et al. (2009)
Orthoptera	Caelifera	Acridoidea	Acrididae	Gomphocerinae	Arcyptera	coreana	Shiraki, 1930	identical	GU324311	NC_013805													Huang and Liu (unpub.)
Orthoptera	Caelifera	Acridoidea	Acrididae	Gomphocerinae	Megaulacobothrus	chinensis	(Tarbinsky, 1927)	Chorthippus chinensis		NC_011095													Liu and Huang (2008)
Orthoptera	Caelifera	Acridoidea	Acrididae	Gomphocerinae	Orinhippus	tibetanus	Uvarov, 1921	identical		NC_023467													Song et al. (2016c)
Orthoptera	Caelifera	Acridoidea	Acrididae	Gomphocerinae	Prorocorypha	snowi	Rehn, 1911	identical	OR214	MG993438	MG993452	MG993453											Song et al. (2018)
Orthoptera	Caelifera	Acridoidea	Acrididae	Gomphocerinae	Gomphocerippus	rufus	(Linnaeus, 1758)	identical		NC_014349													Sun et al. (2010)
Orthoptera	Caelifera	Acridoidea	Acrididae	Gomphocerinae	Acrolophitus	hirtipes	(Say, 1825)	identical	TAMUIC-IGC-002698	MN935537	MN935506	MN935570	MN935527	MN935517	MN935591	MN935548	MN935561	MN935581	MN935601	MN935612	MN935623	MN935634	This study
Orthoptera	Caelifera	Acridoidea	Acrididae	Gomphocerinae	Amblytropidia	mysteca	(Saussure, 1861)	identical	TAMUIC-IGC-002700	MN935539	MN935508	MN935572	MN935529	MN935519	MN935593	MN935550	MN935562	MN935583	MN935603	MN935614	MN935625	MN935636	This study
Orthoptera	Caelifera	Acridoidea	Acrididae	Gomphocerinae	Stenobothrus	lineatus	(Panzer, 1796)	identical	#INSnfrTAMRAAPEI-33	MT011437	MT011482	MT011530	MT011576	MT011622	MT011664	MT011710	MT011751	MT011798	MT011840	MT011886	MT011928	MT011968	This study
Orthoptera	Caelifera	Acridoidea	Acrididae	Gomphocerinae	Gomphocerus	sibiricus	(Linnaeus, 1767)	identical		NC_021103													Zhang et al. (2013b)
Orthoptera	Caelifera	Acridoidea	Acrididae	Gomphocerinae	Pacris	xizangensis	Zhang, Zhang & Yin, 2012	identical		NC_023919													Zhang et al. (2016b)
Orthoptera	Caelifera	Acridoidea	Acrididae	Gomphocerinae	Gonista	bicolor	(Haan, 1842)	identical		NC_029205													Zhang et al. (2016a)
Orthoptera	Caelifera	Acridoidea	Acrididae	Gomphocerinae	Euchorthippus	fusigeniculatus	Jin & Zhang, 1983	identical		NC_014449													Zhao et al. (2010)
Orthoptera	Caelifera	Acridoidea	Acrididae	Hemiacridinae	Dirshacris	aridus	Brown, 1959	identical	OR305	MG993398	MG993399	MG993410	MG993417	MG993420	MG993434	MG993435	MG993451						Song et al. (2018)
Orthoptera	Caelifera	Acridoidea	Acrididae	Hemiacridinae	Leptacris	kraussii	(Bolívar, 1890)	not found	OR304	MG993429													Song et al. (2018)
Orthoptera	Caelifera	Acridoidea	Acrididae	Leptysminae	Tetrataenia	surinama	(Linnaeus, 1764)	identical	OR338	MG993385	MG993395	MG993396	MG993404	MG993407	MG993409	MG993432	MG993448						Song et al. (2018)
Orthoptera	Caelifera	Acridoidea	Acrididae	Leptysminae	Stenacris	vitreipennis	(Marschall, 1836)	not found	TAMUIC-IGC-002704	MN935544	MN935513	MN935578	MN935533	MN935523	MN935597	MN935555	MN935566		MN935609	MN935619	MN935630	MN935641	This study
Orthoptera	Caelifera	Acridoidea	Acrididae	Marelliinae	Marellia	remipes	Uvarov, 1929	identical	OR344	MG993387	MG993423	MG993442	MG993447										Song et al. (2018)
Orthoptera	Caelifera	Acridoidea	Acrididae	Melanoplinae	Curvipennis	wixiensis	Huang, 1984	identical		NC_031397													Chen and Xu (2017)
Orthoptera	Caelifera	Acridoidea	Acrididae	Melanoplinae	Qinlingacris	taibaiensis	Yin & Chou, 1979	identical		NC_027187													Guan and Xu (ubpub.)
Orthoptera	Caelifera	Acridoidea	Acrididae	Melanoplinae	Sinopodisma	tsinlingensis	Zheng, 1974	identical		NC_032303													Guan and Xu (ubpub.)
Orthoptera	Caelifera	Acridoidea	Acrididae	Melanoplinae	Yunnanacris	yunnaneus	(Ramme, 1939)	identical		NC_030586													Hu et al. (2016)
Orthoptera	Caelifera	Acridoidea	Acrididae	Melanoplinae	Ognevia	longipennis	(Shiraki, 1910)	identical	EU914848	NC_013701													Huang and Zhang (unpub.)
Orthoptera	Caelifera	Acridoidea	Acrididae	Melanoplinae	Qinlingacris	elaeodes	Yin & Chou, 1979	identical		KM363599													Li et al. (2016a)
Orthoptera	Caelifera	Acridoidea	Acrididae	Melanoplinae	Jivarus	ronderosi	Cigliano & Amédégnato, 2010	identical	OR328	MG993400	MG993405												Song et al. (2018)
Orthoptera	Caelifera	Acridoidea	Acrididae	Melanoplinae	Prumna	arctica	(Zhang & Jin, 1985)	identical	GU294758	NC_013835													Sun et al. (2010)
Orthoptera	Caelifera	Acridoidea	Acrididae	Melanoplinae	Aidemona	azteca	(Saussure, 1861)	identical	TAMUIC-IGC-002699	MN935538	MN935507	MN935571	MN935528	MN935518	MN935592	MN935549	MN935559	MN935582	MN935602	MN935613	MN935624	MN935635	This study
Orthoptera	Caelifera	Acridoidea	Acrididae	Melanoplinae	Melanoplus	confusus	Scudder, 1897	identical	TAMUIC-IGC-002708	MN935542	MN935511	MN935575	MN935532	MN935521	MN935596	MN935553	MN935560	MN935586	MN935606	MN935617	MN935628	MN935639	This study
Orthoptera	Caelifera	Acridoidea	Acrididae	Melanoplinae	Melanoplus	differentialis	(Thomas, 1865)	identical	OR1189	MN900958													This study
Orthoptera	Caelifera	Acridoidea	Acrididae	Melanoplinae	Zubovskya	sp.			#INSlupTAARAAPEI-36	MT011434	MT011480	MT011527	MT011573	MT011707	MT011749	MT011795	MT011837	MT011883	MT011925	MT011965			This study
Orthoptera	Caelifera	Acridoidea	Acrididae	Melanoplinae	Fruhstorferiola	kulinga	(Chang, 1940)	identical		NC_026716													Yang et al. (2016d)
Orthoptera	Caelifera	Acridoidea	Acrididae	Melanoplinae	Tonkinacris	sinensis	Chang, 1937	identical		NC_032716													Zhang et al. (2017)
Orthoptera	Caelifera	Acridoidea	Acrididae	Melanoplinae	Gymnoscirtetes	pusillus	Scudder, 1897	not found	TAMUIC-IGC-002703	MN935546	MN935515	MN935579	MN935535		MN935599	MN935557	MN935568	MN935589	MN935610	MN935621	MN935632	MN935643	This study
Orthoptera	Caelifera	Acridoidea	Acrididae	Melanoplinae	Kingdonella	bicollina	Yin, 1984	identical		NC_023920													Zhi et al. (2016b)
Orthoptera	Caelifera	Acridoidea	Acrididae	Oedipodinae	Locusta	migratoria	(Linnaeus, 1758)	identical	OR191	NC_001712													Flook et al. (1995)
Orthoptera	Caelifera	Acridoidea	Acrididae	Oedipodinae	Trilophidia	annulata	(Thunberg, 1815)	identical		NC_027179													Guan and Xu (2016)
Orthoptera	Caelifera	Acridoidea	Acrididae	Oedipodinae	Oedaleus	infernalis	Saussure, 1884	identical		KR604688													Guo et al. (2017)
Orthoptera	Caelifera	Acridoidea	Acrididae	Oedipodinae	Angaracris	barabensis	(Pallas, 1773)	identical		NC_025558													Han et al. (2016b)
Orthoptera	Caelifera	Acridoidea	Acrididae	Oedipodinae	Angaracris	rhodopa	(Fischer von Waldheim, 1836)	identical		NC_025946													Han et al. (2016c)
Orthoptera	Caelifera	Acridoidea	Acrididae	Oedipodinae	Bryodema	miramae miramae	Bey-Bienko, 1930	identical		KP889242													Hao et al. (2016)
Orthoptera	Caelifera	Acridoidea	Acrididae	Oedipodinae	Ceracris	kiangsu	Tsai, 1929	identical		NC_019994													Jiang et al. (unpub.)
Orthoptera	Caelifera	Acridoidea	Acrididae	Oedipodinae	Gastrimargus	marmoratus	(Thunberg, 1815)	identical		NC_011114													Ma et al. (2009)
Orthoptera	Caelifera	Acridoidea	Acrididae	Oedipodinae	Oedaleus	asiaticus	Bey-Bienko, 1941	identical		NC_011115													Ma et al. (2009)
Orthoptera	Caelifera	Acridoidea	Acrididae	Oedipodinae	Arphia	xanthoptera	(Burmeister, 1838)	not found	TAMUIC-IGC-002701	MN935540	MN935509	MN935573	MN935530	MN935525	MN935594	MN935551	MN935563	MN935584	MN935604	MN935615	MN935626	MN935637	This study
Orthoptera	Caelifera	Acridoidea	Acrididae	Oedipodinae	Chortophaga	viridifasciata	(De Geer, 1773)	identical	TAMUIC-IGC-002702	MN935541	MN935510	MN935574	MN935531	MN935520	MN935595	MN935552	MN935564	MN935585	MN935605	MN935616	MN935627	MN935638	This study
Orthoptera	Caelifera	Acridoidea	Acrididae	Oedipodinae	Trimerotropis	pallidipennis	(Burmeister, 1838)	identical	TAMUIC-IGC-002705	MN935545	MN935514	MN935577	MN935534	MN935524	MN935598	MN935556	MN935567	MN935588	MN935608	MN935620	MN935631	MN935642	This study
Orthoptera	Caelifera	Acridoidea	Acrididae	Oedipodinae	Ceracris	versicolor	(Brunner von Wattenwyl, 1893)	identical		NC_025285													Xu et al. (2016)
Orthoptera	Caelifera	Acridoidea	Acrididae	Oedipodinae	Bryodema	luctuosa luctuosa	(Stoll, 1813)	Bryodema luctuosum luctuosum		HQ833839													Zhi et al. (2013)
Orthoptera	Caelifera	Acridoidea	Acrididae	Oedipodinae	Compsorhipis	davidiana	(Saussure, 1888)	identical		NC_029408													Zhou and Huang (unpub.)
Orthoptera	Caelifera	Acridoidea	Acrididae	Ommatolampidinae	Abracris	sp.			OR222	MG993440													Song et al. (2018)
Orthoptera	Caelifera	Acridoidea	Acrididae	Ommatolampidinae	Ommatolampis	quadrimaculata	Carbonell & Descamps, 1978	identical	OR364	MG993443													Song et al. (2018)
Orthoptera	Caelifera	Acridoidea	Acrididae	Ommatolampidinae	Pollostacris	sp.			OR322	MG993391	MG993411	MG993413											Song et al. (2018)
Orthoptera	Caelifera	Acridoidea	Acrididae	Oxyinae	Hieroglyphus	annulicornis	(Shiraki, 1910)	Hieroglyphus tonkinensis		NC_030587													Chang and Huang (2016)
Orthoptera	Caelifera	Acridoidea	Acrididae	Oxyinae	Caryanda	sp.				NC_030165													Mao and Hu (unpub.)
Orthoptera	Caelifera	Acridoidea	Acrididae	Oxyinae	Oxya	hyla	Serville, 1831	identical		NC_032076													Song et al. (2016a)
Orthoptera	Caelifera	Acridoidea	Acrididae	Oxyinae	Kosciuscola	tristis	Sjöstedt, 1934	identical	OR396	MG993402	MG993408	MG993414											Song et al. (2018)
Orthoptera	Caelifera	Acridoidea	Acrididae	Oxyinae	Pseudoxya	diminuta	(Walker, 1871)	identical		NC_025765													Tang et al. (2014)
Orthoptera	Caelifera	Acridoidea	Acrididae	Oxyinae	Oxya	chinensis	(Thunberg, 1815)	identical	EF437157	NC_010219													Zhang and Huang (2008)
Orthoptera	Caelifera	Acridoidea	Acrididae	Pauliniinae	Paulinia	acuminata	(De Geer, 1773)	identical	OR345	MG993401	MG993416	MG993419	MG993430	MG993431	MG993446								Song et al. (2018)
Orthoptera	Caelifera	Acridoidea	Acrididae	Proctolabinae	Coscineuta	coxalis	(Serville, 1838)	identical	OR249	MG993441													Song et al. (2018)
Orthoptera	Caelifera	Acridoidea	Acrididae	Rhytidochronotinae	Paropaon	sp.			OR337	MG993393	MG993397	MG993421	MG993428	MG993449									Song et al. (2018)
Orthoptera	Caelifera	Acridoidea	Acrididae	Spathosterninae	Spathosternum	sp.			OR224	MG993439													Song et al. (2018)
Orthoptera	Caelifera	Acridoidea	Acrididae	Spathosterninae	Spathosternum	prasiniferum sinense	Uvarov, 1931	identical		KM588074													Zhou and Huang (2014)
Orthoptera	Caelifera	Acridoidea	Acrididae	Tropidopolinae	Petamella	prosternalis	(Karny, 1907)	identical	OR560	MG993412													Song et al. (2018)
Orthoptera	Caelifera	Acridoidea	Lentulidae	Lentulinae	Lentula	callani	Dirsh, 1956	identical	OR295	NC_020774													Leavitt et al. (2013)
Orthoptera	Caelifera	Acridoidea	Lithidiidae	Lithidiinae	Lithidiopsis	carinatus	Dirsh, 1956	identical	OR316	NC_020775													Leavitt et al. (2013)
Orthoptera	Caelifera	Acridoidea	Ommexechidae	Ommexechinae	Ommexecha	virens	Serville, 1831	identical	OR564	NC_020778													Leavitt et al. (2013)
Orthoptera	Caelifera	Acridoidea	Pamphagidae	Akicerinae	Thrinchus	schrenkii	Fischer von Waldheim, 1846	identical	GU181288	NC_014610													Zhang et al. (2011)
Orthoptera	Caelifera	Acridoidea	Pamphagidae	Pamphaginae	Humphaplotropis	culaishanensis	Li, Cao & Yin, 2014	identical		NC_023535													Li et al. (2016b)
Orthoptera	Caelifera	Acridoidea	Pamphagidae	Prionotropisinae	Prionotropis	hystrix	(Germar, 1817)	identical	OR151	JX913764													Leavitt et al. (2013)
Orthoptera	Caelifera	Acridoidea	Pamphagidae	Prionotropisinae	Beybienkia	brachyptera	(Zheng & Xi, 1985)	Sinotmethis brachypterus		NC_026525													Shi et al. (2016)
Orthoptera	Caelifera	Acridoidea	Pamphagidae	Thrinchinae	Asiotmethis	jubatus	(Uvarov, 1926)	identical		NC_025904													Li et al. (2015)
Orthoptera	Caelifera	Acridoidea	Pamphagidae	Thrinchinae	Filchnerella	beicki	Ramme, 1931	identical		NC_024923													Li et al. (2014)
Orthoptera	Caelifera	Acridoidea	Pamphagidae	Thrinchinae	Haplotropis	brunneriane	Saussure, 1888	identical	#INSlupTADRAAPEI-41	MT011437	MT011482	MT011530	MT011576	MT011622	MT011664	MT011710	MT011751	MT011798	MT011840	MT011886	MT011928	MT011968	This study
Orthoptera	Caelifera	Acridoidea	Pamphagidae	Thrinchinae	Asiotmethis	zacharjini	(Bey-Bienko, 1926)	identical		NC_020328													Zhang et al. (2013a)
Orthoptera	Caelifera	Acridoidea	Pamphagidae	Thrinchinae	Filchnerella	helanshanensis	Zheng, 1992	identical		NC_020329													Zhang et al. (2013a)
Orthoptera	Caelifera	Acridoidea	Pamphagidae	Thrinchinae	Filchnerella	rubimarginis	(Li, 1986)	Pseudotmethis rubimarginis		NC_020330													Zhang et al. (2013a)
Orthoptera	Caelifera	Acridoidea	Pamphagodidae		Hemicharilaus	monomorphus	(Uvarov, 1929)	identical	OR540	JX913773													Leavitt et al. (2013)
Orthoptera	Caelifera	Acridoidea	Pyrgacridae	Pyrgacridinae	Pyrgacris	descampsi	Kevan, 1976	identical	OR317	NC_020776													Leavitt et al. (2013)
Orthoptera	Caelifera	Acridoidea	Romaleidae	Romaleinae	Xyleus	modestus	(Giglio-Tos, 1894)	identical	OR265	NC_014490													Sheffield et al. (2010)
Orthoptera	Caelifera	Acridoidea	Romaleidae	Romaleinae	Romalea	microptera	(Palisot de Beauvois, 1817)	identical	OR1000	MN974271													This study
Orthoptera	Caelifera	Acridoidea	Romaleidae	Romaleinae	Tropidacris	collaris	(Stoll, 1813)	identical	#INShkeTCPRAAPEI-56	MT011425	MT011471	MT011516	MT011562	MT011610	MT011656	MT011697	MT011740	MT011786	MT011830	MT011875	MT011919	MT011959	This study
Orthoptera	Caelifera	Acridoidea	Tristiridae	Tristirinae	Tristira	magellanica	(Bruner, 1900)	identical	OR204	NC_020773													Leavitt et al. (2013)
Orthoptera	Caelifera	Acridoidea	Tristiridae	Tristirinae	Bufonacris	bruchi	Brancsik, 1901	not found	OR205	MN974272													This study
Orthoptera	Caelifera	Acridoidea	Tristiridae	Tristirinae	Graea	horrida	Philippi, 1863	identical	OR579	MN994068	MN994066	MN994062	MN994064	MN994060	MN994058	MN994056	MN994054	MN994050	MN994052				This study
Orthoptera	Caelifera	Acridoidea	Tristiridae	Tristirinae	Tropidostethus	angusticollis	(Blanchard, 1851)	identical	OR203	MN994067	MN994065	MN994061	MN994063	MN994059	MN994057	MN994055	MN994053	MN994049	MN994048	MN994047	MN994051		This study
Orthoptera	Caelifera	Eumastacoidea	Chorotypidae	Chorotypinae	Chorotypus	fenestratus	Serville, 1838	identical	OR422	KM657339													Song et al. (2015)
Orthoptera	Caelifera	Eumastacoidea	Chorotypidae	Erianthinae	Erianthus	versicolor	Brunner von Wattenwyl, 1898	identical		NC_020045													Wei and Huang (unpub.)
Orthoptera	Caelifera	Eumastacoidea	Episactidae	Episactinae	Pielomastax	soochowensis	Chang, 1937	identical	#INSlupTABRAAPEI-37	MT011435	MT011481	MT011528	MT011574	MT011620	MT011662	MT011708	MT011750	MT011796	MT011838	MT011884	MT011926	MT011966	This study
Orthoptera	Caelifera	Eumastacoidea	Episactidae	Episactinae	Pielomastax	zhengi	Niu, 1994	identical	NC_016182	NC_016182													Yang and Huang (2011)
Orthoptera	Caelifera	Eumastacoidea	Eumastacidae	Paramastacinae	Paramastax	nigra	(Scudder, 1875)	identical	OR407	JX913772													Leavitt et al. (2013)
Orthoptera	Caelifera	Eumastacoidea	Thericleidae	Thericleinae	Pseudothericles	compressifrons	(Stål, 1875)	identical	OR398	NC_028061													Song et al. (2015)
Orthoptera	Caelifera	Pneumoroidea	Pneumoridae		Physemacris	variolosa	(Linnaeus, 1758)	identical	OR293	NC_014491													Sheffield et al. (2010)
Orthoptera	Caelifera	Proscopioidea	Proscopiidae	Proscopiinae	Prosarthria	teretrirostris	Brunner von Wattenwyl, 1890	identical	#INStmbTBCRBAPEI-33	MT011444	MT011489	MT011537	MT011583	MT011629	MT011671	MT011717	MT011758	MT011805	MT011847	MT011893	MT011935	MT011975	This study
Orthoptera	Caelifera	Proscopioidea	Proscopiidae	Proscopiinae	Proscopia	sp.			OR411	KM657336													Song et al. (2015)
Orthoptera	Caelifera	Pyrgomorphoidea	Pyrgomorphidae	Orthacridinae	Propsednura	eyrei	Rehn, 1953	identical	#INSinlTADRAAPEI-56	MT011519	MT011565	MT011789											This study
Orthoptera	Caelifera	Pyrgomorphoidea	Pyrgomorphidae	Orthacridinae	Psedna	nana	(Rehn, 1953)	identical	#INSinlTAARABPEI-43	MT011426	MT011517	MT011563	MT011611	MT011698	MT011787	MT011876							This study
Orthoptera	Caelifera	Pyrgomorphoidea	Pyrgomorphidae	Pyrgomorphinae	Aularches	miliaris	(Linnaeus, 1758)	identical	#INSswpTAURABPEI-14	MT011442	MT011487	MT011535	MT011581	MT011627	MT011669	MT011715	MT011756	MT011803	MT011845	MT011891	MT011933	MT011973	This study
Orthoptera	Caelifera	Pyrgomorphoidea	Pyrgomorphidae	Pyrgomorphinae	Dictyophorus	griseus	(Reiche & Fairmaire, 1849)	identical	#RINSinlTBJRAAPEI-16	MT011491	MT011538	MT011585	MT011673	MT011719	MT011760	MT011849	MT011895	MT011937	MT011977				This study
Orthoptera	Caelifera	Pyrgomorphoidea	Pyrgomorphidae	Pyrgomorphinae	Monistria	consobrina	Key, 1985	identical	#INSinlTABRAAPEI-44	MT011427	MT011472	MT011518	MT011564	MT011612	MT011699	MT011741	MT011788	MT011831	MT011877	MT011920			This study
Orthoptera	Caelifera	Pyrgomorphoidea	Pyrgomorphidae	Pyrgomorphinae	Monistria	discrepans	(Walker, 1871)	identical	#RINSinlTACRBDPEI-57	MT011445	MT011490	MT011584	MT011630	MT011672	MT011718	MT011759	MT011806	MT011848	MT011894	MT011936	MT011976		This study
Orthoptera	Caelifera	Pyrgomorphoidea	Pyrgomorphidae	Pyrgomorphinae	Omura	congrua	Walker, 1870	identical	#INSinlTAQRAAPEI-34	MT011429	MT011474	MT011521	MT011567	MT011614	MT011701	MT011743	MT011791						This study
Orthoptera	Caelifera	Pyrgomorphoidea	Pyrgomorphidae	Pyrgomorphinae	Parapetasia	femorata	Bolívar, 1884	identical	#INSinlTAZRAAPEI-57	MT011475	MT011522	MT011568	MT011702	MT011744									This study
Orthoptera	Caelifera	Pyrgomorphoidea	Pyrgomorphidae	Pyrgomorphinae	Poekilocerus	pictus	(Fabricius, 1775)	identical	#INSinlTAHRAAPEI-71	MT011428	MT011473	MT011520	MT011566	MT011613	MT011657	MT011700	MT011742	MT011790	MT011832	MT011878	MT011960		This study
Orthoptera	Caelifera	Pyrgomorphoidea	Pyrgomorphidae	Pyrgomorphinae	Stenoscepa	sp.			#RINSinlTBQRAAPEI-30	MT011446	MT011492	MT011586	MT011631	MT011720	MT011761	MT011850	MT011896						This study
Orthoptera	Caelifera	Pyrgomorphoidea	Pyrgomorphidae	Pyrgomorphinae	Atractomorpha	sp.			#RINSinlTDFRAAPEI-84	MT011450	MT011496	MT011542	MT011590	MT011635	MT011676	MT011724	MT011765	MT011810	MT011854	MT011900	MT011938	MT011980	This study
Orthoptera	Caelifera	Pyrgomorphoidea	Pyrgomorphidae	Pyrgomorphinae	Dictyophorus	spumans	(Thunberg, 1787)	identical	#RINSwvkTBBRABPEI-79	MT011454	MT011500	MT011545	MT011593	MT011638	MT011728	MT011768	MT011814	MT011858	MT011904	MT011942			This study
Orthoptera	Caelifera	Pyrgomorphoidea	Pyrgomorphidae	Pyrgomorphinae	Phymateus	viridipes	Stål, 1873	identical	#RINSinlTDIRAAPEI-94	MT011451	MT011497	MT011543	MT011591	MT011636	MT011677	MT011725	MT011766	MT011811	MT011855	MT011901	MT011939	MT011981	This study
Orthoptera	Caelifera	Pyrgomorphoidea	Pyrgomorphidae	Pyrgomorphinae	Zonocerus	elegans	(Thunberg, 1815)	identical	#RINSwvkTACRAAPEI-19	MT011452	MT011498	MT011544	MT011592	MT011637	MT011678	MT011726	MT011767	MT011812	MT011856	MT011902	MT011940		This study
Orthoptera	Caelifera	Pyrgomorphoidea	Pyrgomorphidae	Pyrgomorphinae	Zonocerus	variegatus	(Linnaeus, 1758)	identical	#RINSinlTCORAAPEI-34	MT011449	MT011495	MT011541	MT011589	MT011634	MT011675	MT011723	MT011764	MT011809	MT011853	MT011899	MT011979		This study
Orthoptera	Caelifera	Pyrgomorphoidea	Pyrgomorphidae	Pyrgomorphinae	Algete	brunneri	Bolívar, 1905	identical	OR281	MK514109													Mariño-Pérez and Song (2019)
Orthoptera	Caelifera	Pyrgomorphoidea	Pyrgomorphidae	Pyrgomorphinae	Chrotogonus	sp.			OR284	MK514108													Mariño-Pérez and Song (2019)
Orthoptera	Caelifera	Pyrgomorphoidea	Pyrgomorphidae	Pyrgomorphinae	Ochrophlegma	sp.			OR279	MK514104													Mariño-Pérez and Song (2019)
Orthoptera	Caelifera	Pyrgomorphoidea	Pyrgomorphidae	Pyrgomorphinae	Phymateus	morbillosus	(Linnaeus, 1758)	identical	OR273	MK514103													Mariño-Pérez and Song (2019)
Orthoptera	Caelifera	Pyrgomorphoidea	Pyrgomorphidae	Pyrgomorphinae	Poekilocerus	bufonius	(Klug, 1832)	identical	OR152	MK514102													Mariño-Pérez and Song (2019)
Orthoptera	Caelifera	Pyrgomorphoidea	Pyrgomorphidae	Pyrgomorphinae	Prosphena	scudderi	Bolívar, 1884	identical	OR1337	MK514101													Mariño-Pérez and Song (2019)
Orthoptera	Caelifera	Pyrgomorphoidea	Pyrgomorphidae	Pyrgomorphinae	Sphenacris	crassicornis	Bolívar, 1884	identical	OR1334	MK514099													Mariño-Pérez and Song (2019)
Orthoptera	Caelifera	Pyrgomorphoidea	Pyrgomorphidae	Pyrgomorphinae	Sphenarium	purpurascens	Charpentier, 1845	identical	OR1328	MK514107													Mariño-Pérez and Song (2019)
Orthoptera	Caelifera	Pyrgomorphoidea	Pyrgomorphidae	Pyrgomorphinae	Sphenotettix	nobilis	Kevan, Singh & Akbar, 1964	identical	OR1336	MK514098													Mariño-Pérez and Song (2019)
Orthoptera	Caelifera	Pyrgomorphoidea	Pyrgomorphidae	Pyrgomorphinae	Tanita	sp.			OR283	MK514110													Mariño-Pérez and Song (2019)
Orthoptera	Caelifera	Pyrgomorphoidea	Pyrgomorphidae	Pyrgomorphinae	Mekongiana	xiangchengensis	Zheng, Huang & Zhou, 2008	identical	HM583653	NC_014450													Zhao et al. (2010)
Orthoptera	Caelifera	Pyrgomorphoidea	Pyrgomorphidae	Pyrgomorphinae	Mekongiella	xizangensis	Yin, 1984	identical	HM583654	NC_014451													Zhao et al. (2010)
Orthoptera	Caelifera	Pyrgomorphoidea	Pyrgomorphidae	Pyrgomorphinae	Mekongiella	kingdoni	(Uvarov, 1937)	identical		NC_023921													Zhi et al. (2016a)
Orthoptera	Caelifera	Pyrgomorphoidea	Pyrgomorphidae	Pyrgomorphinae	Atractomorpha	sinensis	Bolívar, 1905	identical	OR282	NC_011824													Ding et al. (2007)
Orthoptera	Caelifera	Tanaoceroidea	Tanaoceridae	Tanaocerinae	Tanaocerus	koebelei	Bruner, 1906	identical	OR559	NC_020777													Leavitt et al. (2013)
Orthoptera	Caelifera	Tetrigoidea	Tetrigidae	Tetriginae	Tetrix	subulata	(Linnaeus, 1758)	identical	#INShauTANRAAPEI-95	MT011423	MT011469	MT011514	MT011560	MT011608	MT011654	MT011695	MT011738	MT011784	MT011829	MT011874	MT011918	MT011957	This study
Orthoptera	Caelifera	Tetrigoidea	Tetrigidae	Tetriginae	Tetrix	japonica	(Bolívar, 1887)	identical	EU623447	NC_018543													Xiao et al. (2012a)
Orthoptera	Caelifera	Tetrigoidea	Tetrigidae	Tetriginae	Alulatettix	yunnanensis	Liang, 1993	identical		NC_018542													Xiao et al. (2012b)
Orthoptera	Caelifera	Tetrigoidea	Tetrigidae	Xerophylliini	Trachytettix	bufo	(Costa, 1864)	identical	OR263	JX913766													Leavitt et al. (2013)
Orthoptera	Caelifera	Tridactyloidea	Tridactylidae	Tridactylinae	Xya	japonica	(Haan, 1844)	identical	#INSlupTACRAAPEI-39	MT011436	MT011529	MT011575	MT011621	MT011663	MT011709	MT011797	MT011839	MT011885	MT011927	MT011967			This study
Orthoptera	Caelifera	Tridactyloidea	Tridactylidae	Tridactylinae	Xya	variegata	(Latreille, 1809)	identical	#INSjdsTAZRAAPEI-44	MT011433	MT011479	MT011526	MT011572	MT011618	MT011661	MT011706	MT011748	MT011836	MT011882	MT011924	MT011964		This study
Orthoptera	Caelifera	Tridactyloidea	Cylindrachetidae	3 genera	Cylindraustralia	sp.			OR27	KM657334													Song et al. (2015)
Orthoptera	Caelifera	Tridactyloidea	Ripipterygidae	Ripipteryginae	Mirhipipteryx	andensis	Günther, 1969	identical	OR530	NC_028065													Song et al. (2015)
Orthoptera	Caelifera	Tridactyloidea	Tridactylidae	Tridactylinae	Ellipes	minuta	(Scudder, 1862)	identical	OR153	NC_014488													Sheffield et al. (2010)
Orthoptera	Caelifera	Trigonopterygoidea	Trigonopterygidae	Trigonopteryginae	Systella	rafflesii	Westwood, 1841	identical	#RINSinlTBZRAAPEI-44	MT011447	MT011493	MT011539	MT011587	MT011632	MT011721	MT011762	MT011807	MT011851	MT011897				This study
Orthoptera	Caelifera	Trigonopterygoidea	Xyronotidae	Xyronotinae	Xyronotus	aztecus	Saussure, 1884	identical	TAMUIC-IGC-002706	MN935547	MN935516	MN935580	MN935536	MN935526	MN935600	MN935558	MN935569	MN935611	MN935622	MN935633	MN935644		This study
Orthoptera	Caelifera	Trigonopterygoidea	Trigonopterygidae	Trigonopteryginae	Trigonopteryx	hopei	(Westwood, 1841)	identical	OR290	JX913767													Leavitt et al. (2013)
Orthoptera	Ensifera	Grylloidea	Gryllidae	Gryllinae	Acheta	domesticus	(Linnaeus, 1758)	identical	#INSerlTBZRAAPEI-17	MT011415	MT011462	MT011553	MT011600	MT011646	MT011688	MT011776	MT011866	MT011910					This study
Orthoptera	Ensifera	Grylloidea	Gryllidae	Gryllinae	Loxoblemmus	equestris	Saussure, 1877	identical		NC_030763													Yang et al. (2016b)
Orthoptera	Ensifera	Grylloidea	Gryllidae	Gryllinae	Velarifictorus	hemelytrus	(Saussure, 1877)	identical		NC_030762													Yang et al. (2016b)
Orthoptera	Ensifera	Grylloidea	Gryllidae	Gryllinae	Loxoblemmus	doenitzi	Stein, 1881	identical		KX057721													Zhou et al. (2017b)
Orthoptera	Ensifera	Grylloidea	Gryllidae	Gryllinae	Teleogryllus	oceanicus	(Le Guillou, 1841)	identical		NC_028619													Zhou et al. (2017a)
Orthoptera	Ensifera	Grylloidea	Gryllidae	Gryllinae	Teleogryllus	emma	(Ohmachi & Matsuura, 1951)	identical	OR16	NC_011823													Ye et al. (2008)
Orthoptera	Ensifera	Grylloidea	Gryllidae	Oecanthinae	Oecanthus	rufescens	Serville, 1838	identical		KX057720													Zhou et al. (2017b)
Orthoptera	Ensifera	Grylloidea	Gryllidae	Trigonidiinae	Trigonidomorpha	sjostedti	(Chopard, 1925)	Trigonidium sjostedti		NC_032077													Song et al. (2016a)
Orthoptera	Ensifera	Grylloidea	Phalangopsidae	Phalangopsinae	Phaeophilacris	bredoides	Kaltenbach, 1986	identical	#INSeqtTDKRAAPEI-93	MT011411	MT011458	MT011504	MT011549	MT011597	MT011642	MT011683	MT011732	MT011772	MT011818	MT011862	MT011908	MT011946	This study
Orthoptera	Ensifera	Gryllotalpoidea	Gryllotalpidae	Gryllotalpinae	Gryllotalpa	pluvialis	(Mjöberg, 1913)	identical	OR50	NC_011302													Fenn et al. (2008)
Orthoptera	Ensifera	Gryllotalpoidea	Gryllotalpidae	Gryllotalpinae	Gryllotalpa	orientalis	Burmeister, 1838	identical		NC_006678													Kim et al. (2005)
Orthoptera	Ensifera	Gryllotalpoidea	Gryllotalpidae	Gryllotalpinae	Gryllotalpa	sp.			#INSfrgTAXRABPEI-44	MT011418	MT011465	MT011511	MT011556	MT011603	MT011649	MT011691	MT011736	MT011779	MT011824	MT011869	MT011913	MT011952	This study
Orthoptera	Ensifera	Gryllotalpoidea	Gryllotalpidae	Gryllotalpinae	Gryllotalpa	unispina	Saussure, 1874	identical		NC_029148													Zhang et al. (2016b)
Orthoptera	Ensifera	Gryllotalpoidea	Myrmecophilidae	Myrmecophilinae	Myrmecophilus	manni	Schimmer, 1911	identical	OR22	NC_011301													Fenn et al. (2008)
Orthoptera	Ensifera	Gryllotalpoidea	Myrmecophilidae	Myrmecophilinae	Myrmecophilus	sp.			#INSjdsTAXRAAPEI-41	MT011432	MT011478	MT011525	MT011571	MT011617	MT011660	MT011705	MT011747	MT011794	MT011835	MT011881	MT011923	MT011963	This study
Orthoptera	Ensifera	Hagloidea	Prophalangopsidae	Cyphoderrinae	Cyphoderris	monstrosa	Uhler, 1864	identical	OR21	KM657332													Song et al. (2015)
Orthoptera	Ensifera	Hagloidea	Prophalangopsidae	Cyphoderrinae	Cyphoderris	sp.			#INSnfrTBQRAAPEI-16	MT011441	MT011486	MT011534	MT011580	MT011626	MT011668	MT011714	MT011755	MT011802	MT011844	MT011890	MT011932	MT011972	This study
Orthoptera	Ensifera	Hagloidea	Prophalangopsidae	Prophalangopsinae	Tarragoilus	diuturnus	Gorochov, 2001	identical		NC_021397													Zhou et al. (2014)
Orthoptera	Ensifera	Rhaphidophoroidea	Rhaphidophoridae	Aemodogryllinae	Tachycines	asynamorus	Adelung, 1902	Diestrammena asynamora	#INShkeTBMRAAPEI-94	MT011424	MT011470	MT011515	MT011561	MT011609	MT011655	MT011696	MT011739	MT011785	MT011958				This study
Orthoptera	Ensifera	Rhaphidophoroidea	Rhaphidophoridae	Aemodogryllinae	Diestramima	sp.				KX057718													Zhou et al. (2017b)
Orthoptera	Ensifera	Rhaphidophoroidea	Rhaphidophoridae	Ceuthophilinae	Ceuthophilus	sp.			#INSnfrTBIRAAPEI-95	MT011439	MT011484	MT011532	MT011578	MT011624	MT011666	MT011712	MT011753	MT011800	MT011842	MT011888	MT011930	MT011970	This study
Orthoptera	Ensifera	Rhaphidophoroidea	Rhaphidophoridae	Macropathinae	Neonetus	sp.			#INSerlTAMRAAPEI-90	MT011505	MT011684	MT011909											This study
Orthoptera	Ensifera	Rhaphidophoroidea	Rhaphidophoridae	Troglophilinae	Troglophilus	neglectus	Krauss, 1879	identical	OR83	NC_011306													Fenn et al. (2008)
Orthoptera	Ensifera	Schizodactyloidea	Schizodactylidae	Comicinae	Comicus	campestris	Irish, 1986	identical	OR416	KM657337													Song et al. (2015)
Orthoptera	Ensifera	Schizodactyloidea	Schizodactylidae	Comicinae	Comicus	calcaris	Irish, 1986	identical	#INSeqtTDARAAPEI-56	MT011410	MT011457	MT011503	MT011548	MT011596	MT011641	MT011682	MT011731	MT011771	MT011817	MT011861	MT011907	MT011945	This study
Orthoptera	Ensifera	Stenopelmatoidea	Anostostomatidae	Anabropsinae	Apteranabropsis	sp.				KX057740													Zhou et al. (2017b)
Orthoptera	Ensifera	Stenopelmatoidea	Anostostomatidae	Anostostomatinae	Henicus	brevimucronatus	Griffini, 1911	identical	OR420	KM657338													Song et al. (2015)
Orthoptera	Ensifera	Stenopelmatoidea	Anostostomatidae	Anostostomatinae	Anostostoma	australasiae	Gray, 1837	identical	#RINSinlTCHRAAPEI-75	MT011448	MT011494	MT011540	MT011588	MT011633	MT011674	MT011722	MT011763	MT011808	MT011852	MT011898	MT011978		This study
Orthoptera	Ensifera	Stenopelmatoidea	Anostostomatidae	Deinacridinae	Hemideina	thoracica	(White, 1846)	identical	#INSerlTBDRAAPEI-34	MT011413	MT011460	MT011507	MT011551	MT011644	MT011686	MT011734	MT011774	MT011820	MT011864	MT011948			This study
Orthoptera	Ensifera	Stenopelmatoidea	Anostostomatidae	unplaced	Hemiandrus	sp.			#INSerlTAURABPEI-17	MT011412	MT011459	MT011506	MT011550	MT011598	MT011643	MT011685	MT011733	MT011773	MT011819	MT011863	MT011947		This study
Orthoptera	Ensifera	Stenopelmatoidea	Gryllacrididae	Gryllacridinae	Camptonotus	carolinensis	(Gerstaecker, 1860)	identical	OR24	KM657333													Song et al. (2015)
Orthoptera	Ensifera	Stenopelmatoidea	Gryllacrididae	Gryllacridinae	Capnogryllacris	melanocrania	(Karny, 1929)	identical		KX057731													Zhou et al. (2017b)
Orthoptera	Ensifera	Stenopelmatoidea	Gryllacrididae	Gryllacridinae	Homogryllacris	anelytra	Shi, Guo & Bian, 2012	identical		KX057738													Zhou et al. (2017b)
Orthoptera	Ensifera	Stenopelmatoidea	Gryllacrididae	Gryllacridinae	Phryganogryllacris	xiai	Liu & Zhang, 2001	identical		KX057734													Zhou et al. (2017b)
Orthoptera	Ensifera	Stenopelmatoidea	Gryllacrididae	Gryllacridinae	Nippancistroger	testaceus	(Matsumura & Shiraki, 1908)	identical	#INSeqtTCQRAAPEI-35	MT011409	MT011456	MT011502	MT011547	MT011595	MT011640	MT011681	MT011730	MT011770	MT011816	MT011860	MT011906	MT011944	This study
Orthoptera	Ensifera	Stenopelmatoidea	Stenopelmatidae	Stenopelmatinae	Stenopelmatus	fuscus	Haldeman, 1852	identical	OR14	KM657331													Song et al. (2015)
Orthoptera	Ensifera	Stenopelmatoidea	Stenopelmatidae	Stenopelmatinae	Stenopelmatus	sp.			#INSjdsTAERAAPEI-30	MT011430	MT011476	MT011523	MT011569	MT011615	MT011658	MT011703	MT011745	MT011792	MT011833	MT011879	MT011921	MT011961	This study
Orthoptera	Ensifera	Tettigonioidea	Tettigoniidae	Conocephalinae	Conocephalus	dorsalis	(Latreille, 1804)	identical	INStmbTALRABPEI-47	MT011443	MT011488	MT011536	MT011582	MT011628	MT011670	MT011716	MT011757	MT011804	MT011846	MT011892	MT011934	MT011974	This study
Orthoptera	Ensifera	Tettigonioidea	Tettigoniidae	Mecopodinae	Mecopoda	elongata	(Linnaeus, 1758)	identical	#INSerlTBURAAPEI-118	MT011414	MT011461	MT011508	MT011552	MT011599	MT011645	MT011687	MT011775	MT011821	MT011865	MT011949			This study
Orthoptera	Ensifera	Tettigonioidea	Tettigoniidae	Phaeneropterinae	Phaneroptera	falcata	(Poda, 1761)	identical	#RINSwvkTBARABPEI-75	MT011453	MT011499	MT011679	MT011727	MT011813	MT011857	MT011903	MT011941	MT011983					This study
Orthoptera	Ensifera	Tettigonoidea	Tettigoniidae	Bradyporinae	Deracantha	onos	(Pallas, 1772)	identical	NC_011813.1	NC_011813													Zhou et al. (2009)
Orthoptera	Ensifera	Tettigonoidea	Tettigoniidae	Bradyporinae	Zichya	baranovi	Bey-Bienko, 1933	identical		KX057716													Zhou et al. (2017b)
Orthoptera	Ensifera	Tettigonoidea	Tettigoniidae	Conocephalinae	Conocephalus	melaenus	(Haan, 1843)	identical		KX057725													Liu (2018)
Orthoptera	Ensifera	Tettigonoidea	Tettigoniidae	Conocephalinae	Ruspolia	dubia	(Redtenbacher, 1891)	identical	OR380	NC_009876													Zhou et al. (2007)
Orthoptera	Ensifera	Tettigonoidea	Tettigoniidae	Conocephalinae	Conocephalus	maculatus	(Le Guillou, 1841)	identical		NC_016696													Zhou et al. (2011)
Orthoptera	Ensifera	Tettigonoidea	Tettigoniidae	Conocephalinae	Conanalus	pieli	(Tinkham, 1943)	identical		KX057724													Zhou et al. (2017b)
Orthoptera	Ensifera	Tettigonoidea	Tettigoniidae	Conocephalinae	Pseudorhynchus	acuminatus	Redtenbacher, 1891	identical		KX057732													Zhou et al. (2017b)
Orthoptera	Ensifera	Tettigonoidea	Tettigoniidae	Conocephalinae	Pseudorhynchus	crassiceps	(Haan, 1843)	identical		KX057728													Zhou et al. (2017b)
Orthoptera	Ensifera	Tettigonoidea	Tettigoniidae	Conocephalinae	Ruspolia	lineosa	(Walker, 1869)	identical		KX057729													Zhou et al. (2017b)
Orthoptera	Ensifera	Tettigonoidea	Tettigoniidae	Conocephalinae	Ruspolia	sp.				KX057717													Zhou et al. (2017b)
Orthoptera	Ensifera	Tettigonoidea	Tettigoniidae	Hexacentrinae	Hexacentrus	japonicus	Karny, 1907	identical		KX057713													Zhou et al. (2017b)
Orthoptera	Ensifera	Tettigonoidea	Tettigoniidae	Hexacentrinae	Hexacentrus	unicolor	Serville, 1831	identical		KX057739													Zhou et al. (2017b)
Orthoptera	Ensifera	Tettigonoidea	Tettigoniidae	Lipotactinae	Lipotactes	tripyrga	Chang, Shi & Ran, 2005	identical		NC_033996													Zhou et al. (2017b)
Orthoptera	Ensifera	Tettigonoidea	Tettigoniidae	Meconematinae	Xizicus	fascipes	(Bey-Bienko, 1955)	identical	JQ326212.1	NC_018765													Yang et al. (2012)
Orthoptera	Ensifera	Tettigonoidea	Tettigoniidae	Meconematinae	Decma	fissa	(Xia & Liu, 1992)	identical		KX057710													Zhou et al. (2017b)
Orthoptera	Ensifera	Tettigonoidea	Tettigoniidae	Meconematinae	Pseudocosmetura	anjiensis	(Shi & Zheng, 1998)	identical		KX057711													Zhou et al. (2017b)
Orthoptera	Ensifera	Tettigonoidea	Tettigoniidae	Meconematinae	Pseudokuzicus	pieli	(Tinkham, 1943)	identical		KX057712													Zhou et al. (2017b)
Orthoptera	Ensifera	Tettigonoidea	Tettigoniidae	Mecopodinae	Mecopoda	niponensis	(Haan, 1843)	identical		NC_021379													Zhou et al. (2013)
Orthoptera	Ensifera	Tettigonoidea	Tettigoniidae	Phaeneropterinae	Ducetia	japonica	(Thunberg, 1815)	identical		KU885974													Guan et al. (2016)
Orthoptera	Ensifera	Tettigonoidea	Tettigoniidae	Phaeneropterinae	Sinochlora	longifissa	(Matsumura & Shiraki, 1908)	identical		NC_021424													Liu et al. (2013)
Orthoptera	Ensifera	Tettigonoidea	Tettigoniidae	Phaeneropterinae	Sinochlora	retrolateralis	Liu & Kang, 2007	identical		KC467056													Liu et al. (2013)
Orthoptera	Ensifera	Tettigonoidea	Tettigoniidae	Phaeneropterinae	Kuwayamaea	brachyptera	Gorochov & Kang, 2002	identical		KT345950													Yang et al. (2016c)
Orthoptera	Ensifera	Tettigonoidea	Tettigoniidae	Phaeneropterinae	Ruidocollaris	obscura	Liu & Jin, 1999	identical		KT345952													Yang et al. (2016c)
Orthoptera	Ensifera	Tettigonoidea	Tettigoniidae	Phaeneropterinae	Elimaea	cheni	Kang & Yang, 1992	identical	GU323362.1	NC_014289													Zhou et al. (2010)
Orthoptera	Ensifera	Tettigonoidea	Tettigoniidae	Phaeneropterinae	Deflorita	sp.				KX057719													Zhou et al. (2017b)
Orthoptera	Ensifera	Tettigonoidea	Tettigoniidae	Phaeneropterinae	Holochlora	fruhstorferi	Carl, 1914	identical		KX057733													Zhou et al. (2017b)
Orthoptera	Ensifera	Tettigonoidea	Tettigoniidae	Phaeneropterinae	Kuwayamaea	chinensis	(Brunner von Wattenwyl, 1878)	identical		KX057735													Zhou et al. (2017b)
Orthoptera	Ensifera	Tettigonoidea	Tettigoniidae	Pseudophyllinae	Phyllomimus	detersus	(Walker, 1869)	identical		KT345949													Yang et al. (2016c)
Orthoptera	Ensifera	Tettigonoidea	Tettigoniidae	Pseudophyllinae	Orophyllus	montanus	Beier, 1954	identical		KX057714													Zhou et al. (2017b)
Orthoptera	Ensifera	Tettigonoidea	Tettigoniidae	Pseudophyllinae	Phyllomimus	sinicus	Beier, 1954	identical		KX057737													Zhou et al. (2017b)
Orthoptera	Ensifera	Tettigonoidea	Tettigoniidae	Pseudophyllinae	Phyllomimus	sp.				KX057722													Zhou et al. (2017b)
Orthoptera	Ensifera	Tettigonoidea	Tettigoniidae	Pseudophyllinae	Tegra	novaehollandiae viridinotata	(Stål, 1874)	identical		KX057715													Zhou et al. (2017b)
Orthoptera	Ensifera	Tettigonoidea	Tettigoniidae	Tettigoniinae	Anabrus	simplex	Haldeman, 1852	identical	OR34	NC_009967													Fenn et al. (2007)
Orthoptera	Ensifera	Tettigonoidea	Tettigoniidae	Tettigoniinae	Uvarovites	inflatus	(Uvarov, 1924)	identical		NC_026231													Zhao (unpub.)
Orthoptera	Ensifera	Tettigonoidea	Tettigoniidae	Tettigoniinae	Gampsocleis	gratiosa	Brunner von Wattenwyl, 1862	identical		NC_011200													Zhou et al. (2008)
Orthoptera	Ensifera	Tettigonoidea	Tettigoniidae	Tettigoniinae	Atlanticus	sp.				KX057730													Zhou et al. (2017b)
Orthoptera	Ensifera	Tettigonoidea	Tettigoniidae	Tettigoniinae	Chizuella	bonneti	(Bolívar, 1890)	Metrioptera bonneti		KX057723													Zhou et al. (2017b)
Orthoptera	Ensifera	Tettigonoidea	Tettigoniidae	Tettigoniinae	Tettigonia	chinensis	Willemse, 1933	identical		KX057727													Zhou et al. (2017b)
Blattodea			Blattidae		Periplaneta	americana	(Linnaeus, 1758)	identical	#INSfrgTAARAAPEI-19	MT011416	MT011463	MT011509	MT011554	MT011601	MT011647	MT011689	MT011777	MT011822	MT011867	MT011911	MT011950		This study
Blattodea	Isoptera		Rhinotermitidae		Prorhinotermes	simplex	(Hagen, 1858)	identical	#INSbusTBMRAAPEI-78	MT011408	MT011455	MT011501	MT011546	MT011594	MT011639	MT011680	MT011729	MT011769	MT011815	MT011859	MT011905	MT011943	This study
Dermaptera			Forficulidae		Forficula	auricularia	Linnaeus, 1758	identical	#INSjdsTBNRAAPEI-89	MT011619													This study
Embioptera			Oligotomidae		Aposthonia	japonica	(Okajima, 1926)	identical	#INSfrgTAZRAAPEI-46	MT011419	MT011466	MT011512	MT011557	MT011604	MT011650	MT011692	MT011737	MT011780	MT011825	MT011870	MT011914	MT011953	This study
Grylloblattodea			Grylloblattidae		Grylloblatta	bifratrilecta	Gurney, 1953	identical	#INSnfrTBKRAAPEI-9	MT011440	MT011485	MT011533	MT011579	MT011625	MT011667	MT011713	MT011754	MT011801	MT011843	MT011889	MT011931	MT011971	This study
Mantodea			Mantidae		Mantis	religiosa	(Linne, 1758)	identical	#INShauTAARAAPEI-90	MT011421	MT011513	MT011558	MT011606	MT011652	MT011693	MT011782	MT011782	MT011872	MT011916	MT011955			This study
Mantophasmatodea			Tanzaniophasmatidae		Tanzaniophasma	sp.	-	Tanzaniophasma sp. (Tanzaniophasma sp. AD-2013)	#INSfrgTBBRAAPEI-56	MT011420	MT011467	MT011605	MT011651	MT011781	MT011826	MT011871	MT011915	MT011954					This study
Phasmatodea			Pseudophasmatidae		Peruphasma	schultei	Conle & Hennemann, 2005	identical	#INSfrgTAORAAPEI-33	MT011417	MT011464	MT011510	MT011555	MT011602	MT011648	MT011690	MT011735	MT011778	MT011823	MT011868	MT011912	MT011951	This study
Plecoptera			Perlidae		Perla	marginata	(Panzer, 1799)	identical	#INShauTALRAAPEI-93	MT011422	MT011468	MT011559	MT011607	MT011653	MT011694	MT011783	MT011828	MT011873	MT011917	MT011956			This study
Zoraptera			Zorotypidae		Zorotypus	caudelli	Karny, 1927	identical	#INSjdsTAQRAAPEI-46	MT011431	MT011477	MT011524	MT011570	MT011616	MT011659	MT011704	MT011746	MT011793	MT011834	MT011880	MT011922	MT011962	This study

## Sheet: Supplementary Data 4
Supplementary Data 4: Orthograph statistics. Number of orthologous sequence clusters used for each species for which transcripts were identified; non-overlapping transcripts identified for one sequence cluster were concatenated.
Order	Group 1	Group 2	Group 3	Group 4	Genus	Species epithet	no.hits	total_no_aa	no_X	no_stop	N50	average_length	median_length	max_length	min_length
Orthoptera	Caelifera	Acridoidea	Acrididae	Cyrtacanthacridinae	Schistocerca	americana	4416	1348857	203353	9	412	305	231	4942	10
Orthoptera	Caelifera	Acridoidea	Acrididae	Gomphocerinae	Acrolophitus	hirtipes	4309	1238347	194634	13	390	287	210	4565	19
Orthoptera	Caelifera	Acridoidea	Acrididae	Gomphocerinae	Amblytropidia	mysteca	4471	1341054	210471	13	402	299	229	3308	10
Orthoptera	Caelifera	Acridoidea	Acrididae	Gomphocerinae	Stenobothrus	lineatus	4010	1132914	171581	16	380	282	212	3179	7
Orthoptera	Caelifera	Acridoidea	Acrididae	Leptysminae	Stenacris	vitreipennis	4631	1520338	244060	14	443	328	248	3114	6
Orthoptera	Caelifera	Acridoidea	Acrididae	Melanoplinae	Aidemona	azteca	4584	1443509	212092	9	421	314	237.5	3071	16
Orthoptera	Caelifera	Acridoidea	Acrididae	Melanoplinae	Zubovskya	sp.	3924	1175412	52831	11	379	299	240	2383	6
Orthoptera	Caelifera	Acridoidea	Acrididae	Melanoplinae	Melanoplus	confusus	4528	1443198	224606	15	427	318	240	3709	7
Orthoptera	Caelifera	Acridoidea	Acrididae	Oedipodinae	Arphia	xanthoptera	4325	1263507	193257	12	397	292	220	3281	9
Orthoptera	Caelifera	Acridoidea	Acrididae	Oedipodinae	Chortophaga	viridifasciata	4165	1137915	185903	13	375	273	204	3015	8
Orthoptera	Caelifera	Acridoidea	Acrididae	Oedipodinae	Trimerotropis	pallidipennis	4126	1130379	186033	7	369	273	205	3753	14
Orthoptera	Caelifera	Acridoidea	Pamphagidae	Pamphaginae	Haplotropis	brunneriana	3946	1110354	192229	10	377	281	205	3891	18
Orthoptera	Caelifera	Proscopioidea	Proscopiidae	Proscopiinae	Prosarthria	teretrirostris	3745	807420	108478	10	283	215	166	2995	12
Orthoptera	Caelifera	Pyrgomorphoidea	Pyrgomorphidae	Orthacridinae	Psedna	nana	806	100445	9649	4	159	124	84	2203	8
Orthoptera	Caelifera	Pyrgomorphoidea	Pyrgomorphidae	Orthacridinae	Propsednura	eyrei	1577	270425	13535	2	222	171	129	1363	7
Orthoptera	Caelifera	Pyrgomorphoidea	Pyrgomorphidae	Pyrgomorphinae	Monistria	consobrina	3896	1048535	42665	10	333	269	226	1586	6
Orthoptera	Caelifera	Pyrgomorphoidea	Pyrgomorphidae	Pyrgomorphinae	Poekilocerus	pictus	4179	1206582	63552	18	355	288	237	5990	6
Orthoptera	Caelifera	Pyrgomorphoidea	Pyrgomorphidae	Pyrgomorphinae	Omura	congrua	3678	973988	27519	14	331	264	221	2005	13
Orthoptera	Caelifera	Pyrgomorphoidea	Pyrgomorphidae	Pyrgomorphinae	Parapetasia	femorata	3925	1172307	60240	12	373	298	242	3112	10
Orthoptera	Caelifera	Pyrgomorphoidea	Pyrgomorphidae	Pyrgomorphinae	Aularches	miliaris	3522	770002	109653	15	296	218	159	3016	7
Orthoptera	Caelifera	Pyrgomorphoidea	Pyrgomorphidae	Pyrgomorphinae	Monistria	discrepans	3536	622753	83151	10	236	176	132	1658	11
Orthoptera	Caelifera	Pyrgomorphoidea	Pyrgomorphidae	Pyrgomorphinae	Dictyophorus	griseus	1719	236309	20146	11	168	137	105	1800	14
Orthoptera	Caelifera	Pyrgomorphoidea	Pyrgomorphidae	Pyrgomorphinae	Stenoscepa	sp.	4333	1262482	197345	13	386	291	223	2419	7
Orthoptera	Caelifera	Pyrgomorphoidea	Pyrgomorphidae	Pyrgomorphinae	Zonocerus	variegatus	4086	1159682	57336	8	353	283	235	2892	6
Orthoptera	Caelifera	Pyrgomorphoidea	Pyrgomorphidae	Pyrgomorphinae	Atractomorpha	sp.	2871	554266	35390	8	240	193	148	2954	12
Orthoptera	Caelifera	Pyrgomorphoidea	Pyrgomorphidae	Pyrgomorphinae	Phymateus	viridipes	4075	1116231	171569	14	364	273	210	2821	6
Orthoptera	Caelifera	Pyrgomorphoidea	Pyrgomorphidae	Pyrgomorphinae	Zonocerus	elegans	4366	1388677	80232	18	401	318	259	2526	8
Orthoptera	Caelifera	Pyrgomorphoidea	Pyrgomorphidae	Pyrgomorphinae	Dictyophorus	spumans	3176	655282	87255	16	276	206	153	2321	16
Orthoptera	Caelifera	Acridoidea	Romaleidae	Romaleinae	Tropidacris	collaris	3681	932424	149493	10	334	253	188	3331	13
Orthoptera	Caelifera	Tetrigoidea	Tetrigidae	Tetriginae	Tetrix	subulata	3250	1095235	67591	14	421	336	270	2377	7
Orthoptera	Caelifera	Tridactyloidea	Tridactylidae	Tridactylinae	Xya	variegata	4319	1291583	70647	13	366	299	250	4052	10
Orthoptera	Caelifera	Tridactyloidea	Tridactylidae	Tridactylinae	Xya	japonica	4598	1409921	260867	10	413	306	223	3588	9
Orthoptera	Caelifera	Trigonopterygoidea	Trigonopterygidae	Trigonopteryginae	Systella	rafflesii	4001	1199610	207990	8	405	299	219	3944	11
Orthoptera	Ensifera	Stenopelmatoidea	Anostostomatidae	Unplaced	Hemiandrus	sp.	2724	624285	30416	15	292	229	177	2487	7
Orthoptera	Ensifera	Stenopelmatoidea	Anostostomatidae	Deinacridinae	Hemideina	thoracica	2208	515651	26755	2	304	233	178	3544	13
Orthoptera	Ensifera	Stenopelmatoidea	Anostostomatidae	Anostostomatinae	Anostostoma	australasiae	2534	526745	14303	4	266	207	169	1620	12
Orthoptera	Ensifera	Stenopelmatoidea	Gryllacrididae	Gryllacridinae	Nippancistroger	testaceus	4258	1273373	88092	14	383	299	237	3246	10
Orthoptera	Ensifera	Eumastacoidea	Episactidae	Episactinae	Pielomastax	soochowensis	3719	926189	145217	5	339	249	183	3598	16
Orthoptera	Ensifera	Grylloidea	Gryllidae	Gryllinae	Acheta	domesticus	4347	1323315	223218	14	410	304	228	3107	8
Orthoptera	Ensifera	Gryllotalpoidea	Gryllotalpidae	Gryllotalpinae	Gryllotalpa	sp.	4176	1169105	188588	14	377	279	210.5	5445	10
Orthoptera	Ensifera	Gryllotalpoidea	Myrmecophilidae	Myrmecophilinae	Myrmecophilus	sp.	4311	1316613	61940	22	376	305	258	4047	8
Orthoptera	Ensifera	Grylloidea	Phalangopsidae	Phalangopsinae	Phaeophilacris	bredoides	4020	1135121	64904	20	356	282	226	4048	22
Orthoptera	Ensifera	Hagloidea	Prophalangopsidae	Cyphoderrinae	Cyphoderris	sp.	3542	920291	142074	18	357	259	190	2834	16
Orthoptera	Ensifera	Rhaphidophoroidea	Rhaphidophoridae	Macripathinae	Neonetus	sp.	3502	843576	43588	15	308	240	195	2183	9
Orthoptera	Ensifera	Rhaphidophoroidea	Rhaphidophoridae	Aemodogryllinae	Diestrammena	asynamora	3481	927446	143575	16	373	266	194	3125	6
Orthoptera	Ensifera	Rhaphidophoroidea	Rhaphidophoridae	Ceuthophilinae	Ceuthophilus	sp.	3754	941840	125573	15	340	250	191	2493	10
Orthoptera	Ensifera	Schizodactyloidea	Schizodactylidae	Comicinae	Comicus	calcaris	3663	830216	41498	22	283	226	188	3354	6
Orthoptera	Ensifera	Stenopelmatoidea	Stenopelmatidae	Stenopelmatinae	Stenopelmatus	sp.	3364	955373	66821	17	378	283	215	3076	7
Orthoptera	Ensifera	Tettigonioidea	Tettigoniidae	Mecopodinae	Mecopoda	elongata	2939	724871	106321	14	337	246	180	3031	6
Orthoptera	Ensifera	Tettigonioidea	Tettigoniidae	Phaneropterinae	Phaneroptera	falcata	2520	529426	69662	7	287	210	154.5	2434	9
Blattodea			Rhinotermitidae		Prorhinotermes	simplex	4547	1448879	250205	23	432	318	231	4605	16
Blattodea			Blattidae		Periplaneta	americana	3859	1163026	198284	10	419	301	211	5256	17
Phasmatodea			Pseudophasmatidae		Peruphasma	schultei	3560	950364	148537	5	365	266	198	3007	6
Embioptera			Oligotomidae		Aposthonia	japonica	3930	1173032	204888	20	405	298	218	4069	10
Mantophasmatodea			Tanzaniophasmatidae		Tanzaniophasma	sp.	3844	1064602	182984	8	386	276	197	3449	10
Mantodea			Mantidae		Mantis	religiosa	3811	1071481	172007	8	390	281	205	3522	6
Plecoptera			Perlidae		Perla	marginata	3209	784992	122619	5	339	244	176	3235	7
Zoraptera			Zorotypidae		Zorotypus	caudelli	3996	1083247	160607	14	376	271	202	3295	9
Dermaptera			Forficulidae		Forficula	auricularia	4008	1097387	186642	6	373	273	200	3817	6
Grylloblattodea			Grylloblattidae		Grylloblatta	bifratrilecta	3421	849563	114850	11	342	248	182	2416	12

## Sheet: Supplementary Data 5
Supplementary Data 5: Detailed information of the generated datasets.
Dataset	datatype	source	# taxa	# positions	# initinal data blocks	# metapartitions	matrix saturation	Completeness (C) score for the alignment (Ca)	Maximum C-score for individual sequences (Cr_max)	Minimum C-score for individual sequences (Cr_min)
Daa,trans,complete	amino-acid	transcriptome	60	1,541,865	5.069	1.743	0.87	0.460476	0.666128	0.0486813
Dnt,trans,complete	nucleotide (2nd only)	transcriptome	60	1,541,865	5.069	1.743	0.87	0.460482	0.666132	0.0486884
Daa,trans,strict	amino-acid	transcriptome	60	436.488	137	102	1	0.497803	0.710517	0.0658231
Dnt,trans,strict	nucleotide (2nd only)	transcriptome	60	436.488	137	102	1	0.497809	0.710519	0.0658369
Dnt,trans+mito,complete	nucleotide	transcriptome(2nd only)+mitochondrial(all positions)	249	1,554,238	n.a.	1.766	n.a.	0.11685	0.667783	0.00342547
Dnt,trans+mito,strict	nucleotide	transcriptome(2nd only)+mitochondrial(all positions)	249	448.861	n.a.	125	n.a.	0.140104	0.71501	0.0118611

## Sheet: Supplementary Data 6
Supplementary Data 6: Selected groups for testing position of Rhaphidophoridae within Ensifera for the four transcriptome only datasets.
Group	Taxonomic clade	Species
G1	Rhaphidophoridae	Ceuthophilus sp
G1	Rhaphidophoridae	Neonetus sp
G1	Rhaphidophoridae	Diestrammena asynamora
G2	Schizodactylidae, Prophalangopsidae, Tettigoniidae, Gryllacrididae, Stenopelmatidae, Anostostomatida	Comicus calcaris
G2	Schizodactylidae, Prophalangopsidae, Tettigoniidae, Gryllacrididae, Stenopelmatidae, Anostostomatida	Cyphoderris sp
G2	Schizodactylidae, Prophalangopsidae, Tettigoniidae, Gryllacrididae, Stenopelmatidae, Anostostomatida	Phaneroptera falcata
G2	Schizodactylidae, Prophalangopsidae, Tettigoniidae, Gryllacrididae, Stenopelmatidae, Anostostomatida	Mecopoda elongata
G2	Schizodactylidae, Prophalangopsidae, Tettigoniidae, Gryllacrididae, Stenopelmatidae, Anostostomatida	Nippancistroger testaceus
G2	Schizodactylidae, Prophalangopsidae, Tettigoniidae, Gryllacrididae, Stenopelmatidae, Anostostomatida	Stenopelmatus sp
G2	Schizodactylidae, Prophalangopsidae, Tettigoniidae, Gryllacrididae, Stenopelmatidae, Anostostomatida	Hemiandrus sp
G2	Schizodactylidae, Prophalangopsidae, Tettigoniidae, Gryllacrididae, Stenopelmatidae, Anostostomatida	Hemideina thoracica
G2	Schizodactylidae, Prophalangopsidae, Tettigoniidae, Gryllacrididae, Stenopelmatidae, Anostostomatida	Anostostoma australasiae
G3	Gryllidea	Myrmecophilus sp
G3	Gryllidea	Gryllotalpa sp
G3	Gryllidea	Acheta domesticus
G3	Gryllidea	Phaeophilacris bredoides
G4	Caelifera	Xya variegata
G4	Caelifera	Xya japonica
G4	Caelifera	Tetrix subulata
G4	Caelifera	Pielomastax soochowensis
G4	Caelifera	Prosarthria teretrirostris
G4	Caelifera	Systella rafflesii
G4	Caelifera	Haplotropis brunneriana
G4	Caelifera	Tropidacris collaris
G4	Caelifera	Stenacris vitreipennis
G4	Caelifera	Aidemona azteca
G4	Caelifera	Zubovskya sp
G4	Caelifera	Melanoplus confusus
G4	Caelifera	Schistocerca americana
G4	Caelifera	Amblytropidia mysteca
G4	Caelifera	Acrolophitus hirtipes
G4	Caelifera	Stenobothrus lineatus
G4	Caelifera	Chortophaga viridifasciata
G4	Caelifera	Arphia xanthoptera
G4	Caelifera	Trimerotropis pallidipennis
G4	Caelifera	Psedna nana
G4	Caelifera	Propsednura eyrei
G4	Caelifera	Monistria discrepans
G4	Caelifera	Monistria consobrina
G4	Caelifera	Aularches miliaris
G4	Caelifera	Parapetasia femorata
G4	Caelifera	Dictyophorus griseus
G4	Caelifera	Dictyophorus spumans
G4	Caelifera	Omura congrua
G4	Caelifera	Atractomorpha sp
G4	Caelifera	Stenoscepa sp
G4	Caelifera	Phymateus viridipes
G4	Caelifera	Poekilocerus pictus
G4	Caelifera	Zonocerus variegatus
G4	Caelifera	Zonocerus elegans

## Sheet: Supplementary Data 7
Supplementary Data 7: Selected groups for testing position of Rhaphidophoridae within Ensifera for the two combined datasets (transcriptome+mitochondrial).
Group	Taxonomic clade	Species
G1	Rhaphidophoridae	Troglophilus neglectus
G1	Rhaphidophoridae	Ceuthophilus sp
G1	Rhaphidophoridae	Neonetus sp
G1	Rhaphidophoridae	Diestrammena asynamora
G1	Rhaphidophoridae	Diestramima sp
G1	Rhaphidophoridae	Apteranabropsis sp
G2	Schizodactylidae, Prophalangopsidae, Tettigoniidae, Gryllacrididae, Stenopelmatidae, Anostostomatida	Comicus calcaris
G2	Schizodactylidae, Prophalangopsidae, Tettigoniidae, Gryllacrididae, Stenopelmatidae, Anostostomatida	Comicus campestris
G2	Schizodactylidae, Prophalangopsidae, Tettigoniidae, Gryllacrididae, Stenopelmatidae, Anostostomatida	Camptonotus carolinensis
G2	Schizodactylidae, Prophalangopsidae, Tettigoniidae, Gryllacrididae, Stenopelmatidae, Anostostomatida	Capnogryllacris melanocrania
G2	Schizodactylidae, Prophalangopsidae, Tettigoniidae, Gryllacrididae, Stenopelmatidae, Anostostomatida	Homogryllacris anelytra
G2	Schizodactylidae, Prophalangopsidae, Tettigoniidae, Gryllacrididae, Stenopelmatidae, Anostostomatida	Nippancistroger testaceus
G2	Schizodactylidae, Prophalangopsidae, Tettigoniidae, Gryllacrididae, Stenopelmatidae, Anostostomatida	Phryganogryllacris xiai
G2	Schizodactylidae, Prophalangopsidae, Tettigoniidae, Gryllacrididae, Stenopelmatidae, Anostostomatida	Stenopelmatus sp
G2	Schizodactylidae, Prophalangopsidae, Tettigoniidae, Gryllacrididae, Stenopelmatidae, Anostostomatida	Stenopelmatus fuscus
G2	Schizodactylidae, Prophalangopsidae, Tettigoniidae, Gryllacrididae, Stenopelmatidae, Anostostomatida	Henicus brevimucronatus
G2	Schizodactylidae, Prophalangopsidae, Tettigoniidae, Gryllacrididae, Stenopelmatidae, Anostostomatida	Hemiandrus sp
G2	Schizodactylidae, Prophalangopsidae, Tettigoniidae, Gryllacrididae, Stenopelmatidae, Anostostomatida	Hemideina thoracica
G2	Schizodactylidae, Prophalangopsidae, Tettigoniidae, Gryllacrididae, Stenopelmatidae, Anostostomatida	Anostostoma australasiae
G2	Schizodactylidae, Prophalangopsidae, Tettigoniidae, Gryllacrididae, Stenopelmatidae, Anostostomatida	Tarragoilus diuturnus
G2	Schizodactylidae, Prophalangopsidae, Tettigoniidae, Gryllacrididae, Stenopelmatidae, Anostostomatida	Cyphoderris sp
G2	Schizodactylidae, Prophalangopsidae, Tettigoniidae, Gryllacrididae, Stenopelmatidae, Anostostomatida	Cyphoderris monstrosa
G2	Schizodactylidae, Prophalangopsidae, Tettigoniidae, Gryllacrididae, Stenopelmatidae, Anostostomatida	Tegra novaehollandiae viridinotata
G2	Schizodactylidae, Prophalangopsidae, Tettigoniidae, Gryllacrididae, Stenopelmatidae, Anostostomatida	Orophyllus montanus
G2	Schizodactylidae, Prophalangopsidae, Tettigoniidae, Gryllacrididae, Stenopelmatidae, Anostostomatida	Phyllomimus sp
G2	Schizodactylidae, Prophalangopsidae, Tettigoniidae, Gryllacrididae, Stenopelmatidae, Anostostomatida	Phyllomimus detersus
G2	Schizodactylidae, Prophalangopsidae, Tettigoniidae, Gryllacrididae, Stenopelmatidae, Anostostomatida	Phyllomimus sinicus
G2	Schizodactylidae, Prophalangopsidae, Tettigoniidae, Gryllacrididae, Stenopelmatidae, Anostostomatida	Ruidocollaris obscura
G2	Schizodactylidae, Prophalangopsidae, Tettigoniidae, Gryllacrididae, Stenopelmatidae, Anostostomatida	Holochlora fruhstorferi
G2	Schizodactylidae, Prophalangopsidae, Tettigoniidae, Gryllacrididae, Stenopelmatidae, Anostostomatida	Sinochlora retrolateralis
G2	Schizodactylidae, Prophalangopsidae, Tettigoniidae, Gryllacrididae, Stenopelmatidae, Anostostomatida	Sinochlora longifissa
G2	Schizodactylidae, Prophalangopsidae, Tettigoniidae, Gryllacrididae, Stenopelmatidae, Anostostomatida	Phaneroptera falcata
G2	Schizodactylidae, Prophalangopsidae, Tettigoniidae, Gryllacrididae, Stenopelmatidae, Anostostomatida	Mecopoda elongata
G2	Schizodactylidae, Prophalangopsidae, Tettigoniidae, Gryllacrididae, Stenopelmatidae, Anostostomatida	Mecopoda niponensis
G2	Schizodactylidae, Prophalangopsidae, Tettigoniidae, Gryllacrididae, Stenopelmatidae, Anostostomatida	Deflorita sp
G2	Schizodactylidae, Prophalangopsidae, Tettigoniidae, Gryllacrididae, Stenopelmatidae, Anostostomatida	Elimaea cheni
G2	Schizodactylidae, Prophalangopsidae, Tettigoniidae, Gryllacrididae, Stenopelmatidae, Anostostomatida	Ducetia japonica
G2	Schizodactylidae, Prophalangopsidae, Tettigoniidae, Gryllacrididae, Stenopelmatidae, Anostostomatida	Kuwayamaea brachyptera
G2	Schizodactylidae, Prophalangopsidae, Tettigoniidae, Gryllacrididae, Stenopelmatidae, Anostostomatida	Kuwayamaea chinensis
G2	Schizodactylidae, Prophalangopsidae, Tettigoniidae, Gryllacrididae, Stenopelmatidae, Anostostomatida	Lipotactes tripyrga
G2	Schizodactylidae, Prophalangopsidae, Tettigoniidae, Gryllacrididae, Stenopelmatidae, Anostostomatida	Xizicus fascipes
G2	Schizodactylidae, Prophalangopsidae, Tettigoniidae, Gryllacrididae, Stenopelmatidae, Anostostomatida	Pseudocosmetura anjiensis
G2	Schizodactylidae, Prophalangopsidae, Tettigoniidae, Gryllacrididae, Stenopelmatidae, Anostostomatida	Decma fissa
G2	Schizodactylidae, Prophalangopsidae, Tettigoniidae, Gryllacrididae, Stenopelmatidae, Anostostomatida	Pseudokuzicus pieli
G2	Schizodactylidae, Prophalangopsidae, Tettigoniidae, Gryllacrididae, Stenopelmatidae, Anostostomatida	Zichya baranovi
G2	Schizodactylidae, Prophalangopsidae, Tettigoniidae, Gryllacrididae, Stenopelmatidae, Anostostomatida	Deracantha onos
G2	Schizodactylidae, Prophalangopsidae, Tettigoniidae, Gryllacrididae, Stenopelmatidae, Anostostomatida	Tettigonia chinensis
G2	Schizodactylidae, Prophalangopsidae, Tettigoniidae, Gryllacrididae, Stenopelmatidae, Anostostomatida	Atlanticus sp
G2	Schizodactylidae, Prophalangopsidae, Tettigoniidae, Gryllacrididae, Stenopelmatidae, Anostostomatida	Anabrus simplex
G2	Schizodactylidae, Prophalangopsidae, Tettigoniidae, Gryllacrididae, Stenopelmatidae, Anostostomatida	Metrioptera bonneti
G2	Schizodactylidae, Prophalangopsidae, Tettigoniidae, Gryllacrididae, Stenopelmatidae, Anostostomatida	Gampsocleis gratiosa
G2	Schizodactylidae, Prophalangopsidae, Tettigoniidae, Gryllacrididae, Stenopelmatidae, Anostostomatida	Uvarovites inflatus
G2	Schizodactylidae, Prophalangopsidae, Tettigoniidae, Gryllacrididae, Stenopelmatidae, Anostostomatida	Hexacentrus japonicus
G2	Schizodactylidae, Prophalangopsidae, Tettigoniidae, Gryllacrididae, Stenopelmatidae, Anostostomatida	Hexacentrus unicolor
G2	Schizodactylidae, Prophalangopsidae, Tettigoniidae, Gryllacrididae, Stenopelmatidae, Anostostomatida	Conanalus pieli
G2	Schizodactylidae, Prophalangopsidae, Tettigoniidae, Gryllacrididae, Stenopelmatidae, Anostostomatida	Conocephalus maculatus
G2	Schizodactylidae, Prophalangopsidae, Tettigoniidae, Gryllacrididae, Stenopelmatidae, Anostostomatida	Conocephalus dorsalis
G2	Schizodactylidae, Prophalangopsidae, Tettigoniidae, Gryllacrididae, Stenopelmatidae, Anostostomatida	Conocephalus melaenus
G2	Schizodactylidae, Prophalangopsidae, Tettigoniidae, Gryllacrididae, Stenopelmatidae, Anostostomatida	Pseudorhynchus crassiceps
G2	Schizodactylidae, Prophalangopsidae, Tettigoniidae, Gryllacrididae, Stenopelmatidae, Anostostomatida	Pseudorhynchus acuminatus
G2	Schizodactylidae, Prophalangopsidae, Tettigoniidae, Gryllacrididae, Stenopelmatidae, Anostostomatida	Ruspolia sp
G2	Schizodactylidae, Prophalangopsidae, Tettigoniidae, Gryllacrididae, Stenopelmatidae, Anostostomatida	Ruspolia lineosa
G2	Schizodactylidae, Prophalangopsidae, Tettigoniidae, Gryllacrididae, Stenopelmatidae, Anostostomatida	Ruspolia dubia
G3	Gryllidea	Gryllotalpa sp
G3	Gryllidea	Gryllotalpa pluvialis
G3	Gryllidea	Gryllotalpa orientalis
G3	Gryllidea	Gryllotalpa unispina
G3	Gryllidea	Myrmecophilus sp
G3	Gryllidea	Myrmecophilus manni
G3	Gryllidea	Trigonidium sjostedti
G3	Gryllidea	Oecanthus rufescens
G3	Gryllidea	Phaeophilacris bredoides
G3	Gryllidea	Loxoblemmus doenitzi
G3	Gryllidea	Loxoblemmus equestris
G3	Gryllidea	Velarifictorus hemelytrus
G3	Gryllidea	Acheta domesticus
G3	Gryllidea	Teleogryllus emma
G3	Gryllidea	Teleogryllus oceanicus
G4	Caelifera	Cylindraustralia sp
G4	Caelifera	Mirhipipteryx andensis
G4	Caelifera	Ellipes minuta
G4	Caelifera	Xya variegata
G4	Caelifera	Xya japonica
G4	Caelifera	Trachytettix bufo
G4	Caelifera	Tetrix subulata
G4	Caelifera	Alulatettix yunnanensis
G4	Caelifera	Tetrix japonica
G4	Caelifera	Pielomastax soochowensis
G4	Caelifera	Pielomastax zhengi
G4	Caelifera	Prosarthria teretrirostris
G4	Caelifera	Proscopia sp
G4	Caelifera	Pseudothericles compressifrons
G4	Caelifera	Paramastax nigra
G4	Caelifera	Chorotypus fenestratus
G4	Caelifera	Erianthus versicolor
G4	Caelifera	Tanaocerus koebelei
G4	Caelifera	Xyronotus aztecus
G4	Caelifera	Physemacris variolosa
G4	Caelifera	Systella rafflesii
G4	Caelifera	Trigonopteryx hopei
G4	Caelifera	Propsednura eyrei
G4	Caelifera	Psedna nana
G4	Caelifera	Monistria consobrina
G4	Caelifera	Monistria discrepans
G4	Caelifera	Aularches miliaris
G4	Caelifera	Parapetasia femorata
G4	Caelifera	Dictyophorus griseus
G4	Caelifera	Dictyophorus spumans
G4	Caelifera	Chrotogonus sp
G4	Caelifera	Omura congrua
G4	Caelifera	Algete brunneri
G4	Caelifera	Atractomorpha sp
G4	Caelifera	Atractomorpha sinensis
G4	Caelifera	Mekongiana xiangchengensis
G4	Caelifera	Mekongiella xizangensis
G4	Caelifera	Mekongiella kingdoni
G4	Caelifera	Zonocerus variegatus
G4	Caelifera	Zonocerus elegans
G4	Caelifera	Poekilocerus pictus
G4	Caelifera	Poekilocerus bufonius
G4	Caelifera	Phymateus viridipes
G4	Caelifera	Phymateus morbillosus
G4	Caelifera	Sphenacris sp
G4	Caelifera	Sphenotettix sp
G4	Caelifera	Sphenarium purpurascens
G4	Caelifera	Prosphena sp
G4	Caelifera	Ochrophlegma sp
G4	Caelifera	Stenoscepa sp
G4	Caelifera	Tanita sp
G4	Caelifera	Hemicharilaus monomorphus
G4	Caelifera	Prionotropis hystrix
G4	Caelifera	Haplotropis brunneriana
G4	Caelifera	Humphaplotropis culaishanensis
G4	Caelifera	Asiotmethis zacharjini
G4	Caelifera	Asiotmethis jubatus
G4	Caelifera	Thrinchus schrenkii
G4	Caelifera	Sinotmethis brachypterus
G4	Caelifera	Filchnerella beicki
G4	Caelifera	Filchnerella helanshanensis
G4	Caelifera	Pseudotmethis rubimarginis
G4	Caelifera	Pyrgacris descampsi
G4	Caelifera	Lentula callani
G4	Caelifera	Lithidiopsis carinatus
G4	Caelifera	Tropidostethus angusticollis
G4	Caelifera	Tristira magellanica
G4	Caelifera	Bufonacris bruchi
G4	Caelifera	Xyleus modestus
G4	Caelifera	Tropidacris collaris
G4	Caelifera	Romalea microptera
G4	Caelifera	Ommexecha virens
G4	Caelifera	Graea horrida
G4	Caelifera	Stenacris vitreipennis
G4	Caelifera	Marellia remipes
G4	Caelifera	Paulinia acuminata
G4	Caelifera	Abracris sp
G4	Caelifera	Tetrataenia surinama
G4	Caelifera	Pollostacris sp
G4	Caelifera	Paropaon sp
G4	Caelifera	Ommatolampis quadrimaculata
G4	Caelifera	Eucoptacra cauta
G4	Caelifera	Hieroglyphus tonkinensis
G4	Caelifera	Kosciuscola tristis
G4	Caelifera	Spathosternum prasiniferum sinense
G4	Caelifera	Spathosternum sp
G4	Caelifera	Oxya chinensis
G4	Caelifera	Oxya hyla
G4	Caelifera	Pseudoxya diminuta
G4	Caelifera	Caryanda sp
G4	Caelifera	Coscineuta coxalis
G4	Caelifera	Copiocera sp
G4	Caelifera	Jivarus ronderosi
G4	Caelifera	Aidemona azteca
G4	Caelifera	Melanoplus confusus
G4	Caelifera	Melanoplus differentialis
G4	Caelifera	Fruhstorferiola kulinga
G4	Caelifera	Tonkinacris sinensis
G4	Caelifera	Curvipennis wixiensis
G4	Caelifera	Yunnanacris yunnaneus
G4	Caelifera	Sinopodisma tsinlingensis
G4	Caelifera	Gymnoscirtetes pusillus
G4	Caelifera	Zubovskya sp
G4	Caelifera	Prumna arctica
G4	Caelifera	Kingdonella bicollina
G4	Caelifera	Ognevia longipennis
G4	Caelifera	Qinlingacris elaeodes
G4	Caelifera	Qinlingacris taibaiensis
G4	Caelifera	Dirshacris aridus
G4	Caelifera	Leptacris kraussii
G4	Caelifera	Petamella prosternalis
G4	Caelifera	Coryphistes ruricola
G4	Caelifera	Euryphymus sp
G4	Caelifera	Shirakiacris shirakii
G4	Caelifera	Eyprepocnemis plorans
G4	Caelifera	Peripolus nepalensis
G4	Caelifera	Calliptamus italicus
G4	Caelifera	Calliptamus abbreviatus
G4	Caelifera	Aresceutica morogorica
G4	Caelifera	Chondracris rosea
G4	Caelifera	Anacridium incisum
G4	Caelifera	Schistocerca americana
G4	Caelifera	Schistocerca gregaria gregaria
G4	Caelifera	Austracris guttulosa
G4	Caelifera	Nomadacris septemfasciata
G4	Caelifera	Cyrtacanthacris aeruginosa
G4	Caelifera	Acanthacris ruficornis
G4	Caelifera	Traulia szetschuanensis
G4	Caelifera	Xenocatantops brachycerus
G4	Caelifera	Phlaeoba tenebrosa
G4	Caelifera	Phlaeoba albonema
G4	Caelifera	Gonista bicolor
G4	Caelifera	Ceracris kiangsu
G4	Caelifera	Ceracris versicolor
G4	Caelifera	Amblytropidia mysteca
G4	Caelifera	Acrolophitus hirtipes
G4	Caelifera	Prorocorypha snowi
G4	Caelifera	Arcyptera coreana
G4	Caelifera	Pacris xizangensis
G4	Caelifera	Stenobothrus lineatus
G4	Caelifera	Euchorthippus fusigeniculatus
G4	Caelifera	Chorthippus chinensis
G4	Caelifera	Gomphocerippus rufus
G4	Caelifera	Gomphocerus licenti
G4	Caelifera	Gomphocerus sibiricus
G4	Caelifera	Acrida willemsei
G4	Caelifera	Acrida cinerea
G4	Caelifera	Chortophaga viridifasciata
G4	Caelifera	Trilophidia annulata
G4	Caelifera	Locusta migratoria
G4	Caelifera	Gastrimargus marmoratus
G4	Caelifera	Oedaleus infernalis
G4	Caelifera	Oedaleus decorus asiaticus
G4	Caelifera	Arphia xanthoptera
G4	Caelifera	Trimerotropis pallidipennis
G4	Caelifera	Orinhippus tibetanus
G4	Caelifera	Bryodema luctuosum luctuosum
G4	Caelifera	Compsorhipis davidiana
G4	Caelifera	Bryodema miramae miramae
G4	Caelifera	Angaracris barabensis
G4	Caelifera	Angaracris rhodopa

## Sheet: Supplementary Data 8
Supplementary Data 8: Selected groups for testing position of Gryllotalpidae within Gryllidea for the four transcriptome only datasets.
Group	Taxonomic clade	Species
G1	Gryllotalpidae	Gryllotalpa sp
G2	Grylloidea	Acheta domesticus
G2	Grylloidea	Phaeophilacris bredoides
G3	Myrmecophilidae	Myrmecophilus sp
G4	remaining Ensifera	Ceuthophilus sp	note: not included for the nucleotide datasets
G4	remaining Ensifera	Neonetus sp	note: not included for the nucleotide datasets
G4	remaining Ensifera	Diestrammena asynamora	note: not included for the nucleotide datasets
G4	remaining Ensifera	Comicus calcaris
G4	remaining Ensifera	Cyphoderris sp
G4	remaining Ensifera	Phaneroptera falcata
G4	remaining Ensifera	Mecopoda elongata
G4	remaining Ensifera	Nippancistroger testaceus
G4	remaining Ensifera	Stenopelmatus sp
G4	remaining Ensifera	Hemiandrus sp
G4	remaining Ensifera	Hemideina thoracica
G4	remaining Ensifera	Anostostoma australasiae

## Sheet: Supplementary Data 9
Supplementary Data 9: Selected groups for testing position of Gryllotalpidae within Gryllidea for the two combined datasets (transcriptome+mitochondrial).
Group	Taxonomic clade	Species
G1	Gryllotalpidae	Gryllotalpa sp
G1	Gryllotalpidae	Gryllotalpa pluvialis
G1	Gryllotalpidae	Gryllotalpa orientalis
G1	Gryllotalpidae	Gryllotalpa unispina
G2	Grylloidea	Trigonidium sjostedti
G2	Grylloidea	Oecanthus rufescens
G2	Grylloidea	Phaeophilacris bredoides
G2	Grylloidea	Loxoblemmus doenitzi
G2	Grylloidea	Loxoblemmus equestris
G2	Grylloidea	Velarifictorus hemelytrus
G2	Grylloidea	Acheta domesticus
G2	Grylloidea	Teleogryllus emma
G2	Grylloidea	Teleogryllus oceanicus
G3	Myrmecophilidae	Myrmecophilus sp
G3	Myrmecophilidae	Myrmecophilus manni
G4	remaining Ensifera excluding Rhaphidophoridae	Comicus calcaris
G4	remaining Ensifera excluding Rhaphidophoridae	Comicus campestris
G4	remaining Ensifera excluding Rhaphidophoridae	Camptonotus carolinensis
G4	remaining Ensifera excluding Rhaphidophoridae	Capnogryllacris melanocrania
G4	remaining Ensifera excluding Rhaphidophoridae	Homogryllacris anelytra
G4	remaining Ensifera excluding Rhaphidophoridae	Nippancistroger testaceus
G4	remaining Ensifera excluding Rhaphidophoridae	Phryganogryllacris xiai
G4	remaining Ensifera excluding Rhaphidophoridae	Stenopelmatus sp
G4	remaining Ensifera excluding Rhaphidophoridae	Stenopelmatus fuscus
G4	remaining Ensifera excluding Rhaphidophoridae	Henicus brevimucronatus
G4	remaining Ensifera excluding Rhaphidophoridae	Hemiandrus sp
G4	remaining Ensifera excluding Rhaphidophoridae	Hemideina thoracica
G4	remaining Ensifera excluding Rhaphidophoridae	Anostostoma australasiae
G4	remaining Ensifera excluding Rhaphidophoridae	Tarragoilus diuturnus
G4	remaining Ensifera excluding Rhaphidophoridae	Cyphoderris sp
G4	remaining Ensifera excluding Rhaphidophoridae	Cyphoderris monstrosa
G4	remaining Ensifera excluding Rhaphidophoridae	Tegra novaehollandiae viridinotata
G4	remaining Ensifera excluding Rhaphidophoridae	Orophyllus montanus
G4	remaining Ensifera excluding Rhaphidophoridae	Phyllomimus sp
G4	remaining Ensifera excluding Rhaphidophoridae	Phyllomimus detersus
G4	remaining Ensifera excluding Rhaphidophoridae	Phyllomimus sinicus
G4	remaining Ensifera excluding Rhaphidophoridae	Ruidocollaris obscura
G4	remaining Ensifera excluding Rhaphidophoridae	Holochlora fruhstorferi
G4	remaining Ensifera excluding Rhaphidophoridae	Sinochlora retrolateralis
G4	remaining Ensifera excluding Rhaphidophoridae	Sinochlora longifissa
G4	remaining Ensifera excluding Rhaphidophoridae	Phaneroptera falcata
G4	remaining Ensifera excluding Rhaphidophoridae	Mecopoda elongata
G4	remaining Ensifera excluding Rhaphidophoridae	Mecopoda niponensis
G4	remaining Ensifera excluding Rhaphidophoridae	Deflorita sp
G4	remaining Ensifera excluding Rhaphidophoridae	Elimaea cheni
G4	remaining Ensifera excluding Rhaphidophoridae	Ducetia japonica
G4	remaining Ensifera excluding Rhaphidophoridae	Kuwayamaea brachyptera
G4	remaining Ensifera excluding Rhaphidophoridae	Kuwayamaea chinensis
G4	remaining Ensifera excluding Rhaphidophoridae	Lipotactes tripyrga
G4	remaining Ensifera excluding Rhaphidophoridae	Xizicus fascipes
G4	remaining Ensifera excluding Rhaphidophoridae	Pseudocosmetura anjiensis
G4	remaining Ensifera excluding Rhaphidophoridae	Decma fissa
G4	remaining Ensifera excluding Rhaphidophoridae	Pseudokuzicus pieli
G4	remaining Ensifera excluding Rhaphidophoridae	Zichya baranovi
G4	remaining Ensifera excluding Rhaphidophoridae	Deracantha onos
G4	remaining Ensifera excluding Rhaphidophoridae	Tettigonia chinensis
G4	remaining Ensifera excluding Rhaphidophoridae	Atlanticus sp
G4	remaining Ensifera excluding Rhaphidophoridae	Anabrus simplex
G4	remaining Ensifera excluding Rhaphidophoridae	Metrioptera bonneti
G4	remaining Ensifera excluding Rhaphidophoridae	Gampsocleis gratiosa
G4	remaining Ensifera excluding Rhaphidophoridae	Uvarovites inflatus
G4	remaining Ensifera excluding Rhaphidophoridae	Hexacentrus japonicus
G4	remaining Ensifera excluding Rhaphidophoridae	Hexacentrus unicolor
G4	remaining Ensifera excluding Rhaphidophoridae	Conanalus pieli
G4	remaining Ensifera excluding Rhaphidophoridae	Conocephalus maculatus
G4	remaining Ensifera excluding Rhaphidophoridae	Conocephalus dorsalis
G4	remaining Ensifera excluding Rhaphidophoridae	Conocephalus melaenus
G4	remaining Ensifera excluding Rhaphidophoridae	Pseudorhynchus crassiceps
G4	remaining Ensifera excluding Rhaphidophoridae	Pseudorhynchus acuminatus
G4	remaining Ensifera excluding Rhaphidophoridae	Ruspolia sp
G4	remaining Ensifera excluding Rhaphidophoridae	Ruspolia lineosa
G4	remaining Ensifera excluding Rhaphidophoridae	Ruspolia dubia

## Sheet: Supplementary Data 10
Supplementary Data 10: Selected groups for testing position of Pamphagidae within Caelifera for the four transcriptome only datasets.
Group	Taxonomic clade	Species
G1	Pamphagidae	Haplotropis brunneriana
G2	Romaleidae+Acrididae	Tropidacris collaris
G2	Romaleidae+Acrididae	Stenacris vitreipennis
G2	Romaleidae+Acrididae	Aidemona azteca
G2	Romaleidae+Acrididae	Zubovskya sp
G2	Romaleidae+Acrididae	Melanoplus confusus
G2	Romaleidae+Acrididae	Schistocerca americana
G2	Romaleidae+Acrididae	Amblytropidia mysteca
G2	Romaleidae+Acrididae	Acrolophitus hirtipes
G2	Romaleidae+Acrididae	Stenobothrus lineatus
G2	Romaleidae+Acrididae	Chortophaga viridifasciata
G2	Romaleidae+Acrididae	Arphia xanthoptera
G2	Romaleidae+Acrididae	Trimerotropis pallidipennis
G3	Pyrgomorphidae	Psedna nana
G3	Pyrgomorphidae	Propsednura eyrei
G3	Pyrgomorphidae	Monistria discrepans
G3	Pyrgomorphidae	Monistria consobrina
G3	Pyrgomorphidae	Aularches miliaris
G3	Pyrgomorphidae	Parapetasia femorata
G3	Pyrgomorphidae	Dictyophorus griseus
G3	Pyrgomorphidae	Dictyophorus spumans
G3	Pyrgomorphidae	Omura congrua
G3	Pyrgomorphidae	Atractomorpha sp
G3	Pyrgomorphidae	Stenoscepa sp
G3	Pyrgomorphidae	Phymateus viridipes
G3	Pyrgomorphidae	Poekilocerus pictus
G3	Pyrgomorphidae	Zonocerus variegatus
G3	Pyrgomorphidae	Zonocerus elegans
G4	remaining Caelifera	Xya variegata
G4	remaining Caelifera	Xya japonica
G4	remaining Caelifera	Tetrix subulata
G4	remaining Caelifera	Pielomastax soochowensis
G4	remaining Caelifera	Prosarthria teretrirostris
G4	remaining Caelifera	Systella rafflesii

[truncated: 5 more sheets: Supplementary Data 11, Supplementary Data 12, Supplementary Data 13, Supplementary Data 14, Supplementary Data 15]
